# Supplementary material for: A Benzothiadiazole-Based Zn(II) Metal–Organic Framework with Visual Turn-On Sensing for Anthrax Biomarker and Theoretical Calculation
Source: Molecules. 2024 Jun 9;29(12):2755. doi: 10.3390/molecules29122755 (PMC11206062; doi:10.3390/molecules29122755)
Supplement: Supplementary file 1 [file molecules-29-02755-s001.zip]

Archive with 3 entries (3 files):
- checkcif-MOF-1.pdf
- cif of MOF-1.cif
- Revised Supplementary material.pdf
