# Supplementary material for: A Benzothiadiazole-Based Zn(II) Metal–Organic Framework with Visual Turn-On Sensing for Anthrax Biomarker and Theoretical Calculation
Source: Molecules. 2024 Jun 9;29(12):2755. doi: 10.3390/molecules29122755 (PMC11206062; doi:10.3390/molecules29122755)
Supplement: Supplementary file 1 [file molecules-29-02755-s001.zip › cif of MOF-1.cif]

data_230303f_sq
_audit_creation_date               2023-11-08
_audit_creation_method
;
Olex2 1.3
(compiled 2020.11.12 svn.r5f609507 for OlexSys, GUI svn.r6408)
;
_shelx_SHELXL_version_number       '2018/3'
_audit_contact_author_address      ?
_audit_contact_author_email        ?
_audit_contact_author_name         ''
_audit_contact_author_phone        ?
_publ_contact_author_id_orcid      ?
_publ_section_references
;
Bourhis, L.J., Dolomanov, O.V., Gildea, R.J., Howard, J.A.K., Puschmann, H.
 (2015). Acta Cryst. A71, 59-75.

Dolomanov, O.V., Bourhis, L.J., Gildea, R.J, Howard, J.A.K. & Puschmann, H.
 (2009), J. Appl. Cryst. 42, 339-341.

Sheldrick, G.M. (2008). Acta Cryst. A64, 112-122.
;
_chemical_name_common              ?
_chemical_name_systematic          ?
_chemical_formula_moiety           'C120 H64 N12 O24 S3 Zn6'
_chemical_formula_sum              'C120 H64 N12 O24 S3 Zn6'
_chemical_formula_weight           2546.23
_chemical_melting_point            ?
loop_
  _atom_type_symbol
  _atom_type_description
  _atom_type_scat_dispersion_real
  _atom_type_scat_dispersion_imag
  _atom_type_scat_source
 'C' 'C' 0.0033 0.0016 'International Tables Vol C Tables 4.2.6.8 and 6.1.1.4'
 'H' 'H' 0.0000 0.0000 'International Tables Vol C Tables 4.2.6.8 and 6.1.1.4'
 'N' 'N' 0.0061 0.0033 'International Tables Vol C Tables 4.2.6.8 and 6.1.1.4'
 'O' 'O' 0.0106 0.0060 'International Tables Vol C Tables 4.2.6.8 and 6.1.1.4'
 'S' 'S' 0.1246 0.1234 'International Tables Vol C Tables 4.2.6.8 and 6.1.1.4'
 'Zn' 'Zn' 0.2839 1.4301 'International Tables Vol C Tables 4.2.6.8 and 6.1.1.4'

_shelx_space_group_comment
;
The symmetry employed for this shelxl refinement is uniquely defined
by the following loop, which should always be used as a source of
symmetry information in preference to the above space-group names.
They are only intended as comments.
;
_space_group_crystal_system        'monoclinic'
_space_group_IT_number             15
_space_group_name_H-M_alt          'C 1 2/c 1'
_space_group_name_Hall             '-C 2yc'
loop_
  _space_group_symop_operation_xyz
 'x, y, z'
 '-x, y, -z+1/2'
 'x+1/2, y+1/2, z'
 '-x+1/2, y+1/2, -z+1/2'
 '-x, -y, -z'
 'x, -y, z-1/2'
 '-x+1/2, -y+1/2, -z'
 'x+1/2, -y+1/2, z-1/2'

_cell_length_a                     17.6526(17)
_cell_length_b                     19.6903(19)
_cell_length_c                     37.142(3)
_cell_angle_alpha                  90
_cell_angle_beta                   90.106(2)
_cell_angle_gamma                  90
_cell_volume                       12910(2)
_cell_formula_units_Z              4
_cell_measurement_reflns_used      4695
_cell_measurement_temperature      298.15
_cell_measurement_theta_max        26.895
_cell_measurement_theta_min        2.261
_shelx_estimated_absorpt_T_max     ?
_shelx_estimated_absorpt_T_min     ?
_exptl_absorpt_coefficient_mu      1.214
_exptl_absorpt_correction_T_max    ?
_exptl_absorpt_correction_T_min    ?
_exptl_absorpt_correction_type     none
_exptl_absorpt_process_details     ?
_exptl_absorpt_special_details     ?
_exptl_crystal_colour              yellow
_exptl_crystal_density_diffrn      1.310
_exptl_crystal_density_meas        .
_exptl_crystal_density_method      ?
_exptl_crystal_description         needle-like
_exptl_crystal_F_000               5152
_exptl_crystal_size_max            0.35
_exptl_crystal_size_mid            0.11
_exptl_crystal_size_min            0.05
_exptl_transmission_factor_max     0.941
_exptl_transmission_factor_min     0.852
_diffrn_reflns_av_R_equivalents    0.1122
_diffrn_reflns_av_unetI/netI       0.1273
_diffrn_reflns_Laue_measured_fraction_full  0.998
_diffrn_reflns_Laue_measured_fraction_max  0.998
_diffrn_reflns_limit_h_max         20
_diffrn_reflns_limit_h_min         -20
_diffrn_reflns_limit_k_max         23
_diffrn_reflns_limit_k_min         -23
_diffrn_reflns_limit_l_max         44
_diffrn_reflns_limit_l_min         -26
_diffrn_reflns_number              31094
_diffrn_reflns_point_group_measured_fraction_full  0.998
_diffrn_reflns_point_group_measured_fraction_max  0.998
_diffrn_reflns_theta_full          25.019
_diffrn_reflns_theta_max           25.019
_diffrn_reflns_theta_min           1.897
_diffrn_ambient_temperature        298.15
_diffrn_detector_area_resol_mean   ?
_diffrn_measured_fraction_theta_full  0.998
_diffrn_measured_fraction_theta_max  0.998
_diffrn_measurement_device_type    'CCD area detector'
_diffrn_measurement_method         'phi and omega scans'
_diffrn_radiation_monochromator    graphite
_diffrn_radiation_type             MoK\a
_diffrn_radiation_wavelength       0.71073
_diffrn_source                     ?
_reflns_Friedel_coverage           0.000
_reflns_Friedel_fraction_full      .
_reflns_Friedel_fraction_max       .
_reflns_number_gt                  6426
_reflns_number_total               11387
_reflns_special_details
;
 Reflections were merged by SHELXL according to the crystal
 class for the calculation of statistics and refinement.
 
 Structure factors included contributions from the .fab file.
 
 _reflns_Friedel_fraction is defined as the number of unique
 Friedel pairs measured divided by the number that would be
 possible theoretically, ignoring centric projections and
 systematic absences.
;
_reflns_threshold_expression       'I > 2\s(I)'
_computing_cell_refinement         'SAINT v6.02A (Bruker, 2001)'
_computing_data_collection         ?
_computing_data_reduction          'SAINT v6.02A (Bruker, 2001)'
_computing_molecular_graphics      'Olex2 1.3 (Dolomanov et al., 2009)'
_computing_publication_material    'Olex2 1.3 (Dolomanov et al., 2009)'
_computing_structure_refinement    'XL  (Sheldrick, 2008)'
_computing_structure_solution      'olex2.solve 1.3 (Bourhis et al., 2015)'
_refine_diff_density_max           1.602
_refine_diff_density_min           -1.984
_refine_diff_density_rms           0.159
_refine_ls_extinction_coef         .
_refine_ls_extinction_method       none
_refine_ls_goodness_of_fit_ref     1.067
_refine_ls_hydrogen_treatment      constr
_refine_ls_matrix_type             full
_refine_ls_number_parameters       779
_refine_ls_number_reflns           11387
_refine_ls_number_restraints       2403
_refine_ls_R_factor_all            0.1591
_refine_ls_R_factor_gt             0.1070
_refine_ls_restrained_S_all        1.035
_refine_ls_shift/su_max            0.046
_refine_ls_shift/su_mean           0.000
_refine_ls_structure_factor_coef   Fsqd
_refine_ls_weighting_details      
 'w=1/[\s^2^(Fo^2^)+(0.1564P)^2^+64.3700P] where P=(Fo^2^+2Fc^2^)/3'
_refine_ls_weighting_scheme        calc
_refine_ls_wR_factor_gt            0.2790
_refine_ls_wR_factor_ref           0.3075
_refine_special_details            ?
_olex2_refinement_description
;
1. Fixed Uiso
 At 1.2 times of:
  All C(H) groups
2. Restrained distances
 S2'-N6' = S2'-N7'
 1.61 with sigma of 0.02
 C47'-S2'
 2.2 with sigma of 0.02
 C48'-S2'
 2.2 with sigma of 0.02
 N6'-C47'
 1.3 with sigma of 0.02
 N7'-C48'
 1.3 with sigma of 0.02
 N6'-N7'
 2.5 with sigma of 0.02
3. Restrained planarity
 C47', C48', N7', N6', S2'
 with sigma of 0.01
4. Uiso/Uaniso restraints and constraints
All non-hydrogen atoms have similar U: within 3.8A with sigma of 0.01 and sigma
for terminal atoms of 0.02 within 3.8A
Uanis(C47) = Uanis(C47')
Uanis(N7) = Uanis(N7')
Uanis(N6) = Uanis(N6')
Uanis(S2) = Uanis(S2')
5. Others
 Sof(C47')=Sof(C48')=1-FVAR(1)
 Sof(H47)=Sof(H48)=Sof(N6')=Sof(N7')=Sof(S2')=0.5*(1-FVAR(2))
 Sof(H47')=Sof(H48')=Sof(N6)=Sof(N7)=Sof(S2)=0.5*FVAR(2)
 Sof(C47)=Sof(C48)=FVAR(1)
6.a Riding coordinates:
 C47(H47), C48(H48), C47'(H47'), C48'(H48')
6.b Aromatic/amide H refined with riding coordinates:
 C39(H39), C31(H31), C19(H19), C52(H52), C41(H41), C23(H23), C58(H58), C3(H3),
 C54(H54), C16(H16), C40(H40), C20(H20), C57(H57), C42(H42), C4(H4), C28(H28),
 C15(H15), C32(H32), C60(H60), C24(H24), C36(H36), C35(H35), C27(H27), C13(H13),
  C51(H51), C12(H12), C11(H11), C9(H9), C45(H45), C44(H44), C8(H8)
;
_atom_sites_solution_hydrogens     mixed
_atom_sites_solution_primary       iterative
_atom_sites_solution_secondary     ?
loop_
  _atom_site_label
  _atom_site_type_symbol
  _atom_site_fract_x
  _atom_site_fract_y
  _atom_site_fract_z
  _atom_site_U_iso_or_equiv
  _atom_site_adp_type
  _atom_site_occupancy
  _atom_site_site_symmetry_order
  _atom_site_calc_flag
  _atom_site_refinement_flags_posn
  _atom_site_refinement_flags_adp
  _atom_site_refinement_flags_occupancy
  _atom_site_disorder_assembly
  _atom_site_disorder_group
 C5 C 0.1656(7) 0.4994(7) -0.1703(3) 0.0551(18) Uani 1 1 d . U . . .
 Zn1 Zn 0.14498(5) 0.47348(5) 0.07905(3) 0.0247(3) Uani 1 1 d . U . . .
 Zn2 Zn 0.16899(5) 0.47335(5) 0.15843(3) 0.0245(3) Uani 1 1 d . U . . .
 Zn3 Zn 0.48725(5) 0.50283(5) 0.21040(3) 0.0238(3) Uani 1 1 d . U . . .
 S1 S 0.28249(17) 0.35163(16) -0.13562(8) 0.0533(8) Uani 1 1 d . U . . .
 O4 O 0.2478(4) 0.5449(4) 0.14521(18) 0.0425(12) Uani 1 1 d . U . . .
 O6 O 0.0671(4) 0.5452(4) 0.09142(19) 0.0447(12) Uani 1 1 d . U . . .
 O2 O 0.2461(4) 0.4000(3) 0.14457(17) 0.0400(12) Uani 1 1 d . U . . .
 O10 O 0.5657(4) 0.5793(3) 0.21816(17) 0.0376(13) Uani 1 1 d . U . . .
 O5 O 0.0851(4) 0.5447(4) 0.15098(18) 0.0432(12) Uani 1 1 d . U . . .
 O7 O 0.0676(4) 0.4005(3) 0.09220(18) 0.0404(12) Uani 1 1 d . U . . .
 O11 O 0.4058(4) 0.5730(3) 0.22309(17) 0.0376(13) Uani 1 1 d . U . . .
 N3 N 0.1426(5) 0.4760(5) 0.0240(2) 0.0464(15) Uani 1 1 d . U . . .
 O3 O 0.2282(4) 0.5450(4) 0.08576(19) 0.0455(12) Uani 1 1 d . U . . .
 O8 O 0.0874(4) 0.3991(3) 0.15209(18) 0.0410(12) Uani 1 1 d . U . . .
 N4 N 0.1706(5) 0.4763(4) 0.2135(2) 0.0398(14) Uani 1 1 d . U . . .
 O9 O 0.5687(4) 0.4298(4) 0.21862(19) 0.0437(13) Uani 1 1 d . U . . .
 O12 O 0.4092(4) 0.4294(3) 0.22102(18) 0.0413(14) Uani 1 1 d . U . . .
 O1 O 0.2271(4) 0.3994(4) 0.08452(18) 0.0425(12) Uani 1 1 d . U . . .
 N5 N 0.4874(5) 0.5029(4) 0.1554(2) 0.0407(14) Uani 1 1 d . U . . .
 C21 C 0.0553(5) 0.5669(5) 0.1229(3) 0.0389(14) Uani 1 1 d . U . . .
 C25 C 0.2579(6) 0.3766(5) 0.1127(3) 0.0386(13) Uani 1 1 d . U . . .
 C33 C 0.2601(6) 0.5665(5) 0.1138(3) 0.0392(13) Uani 1 1 d . U . . .
 C17 C 0.0575(5) 0.3768(5) 0.1233(3) 0.0368(14) Uani 1 1 d . U . . .
 C18 C 0.0044(5) 0.3166(5) 0.1268(3) 0.0339(18) Uani 1 1 d . U . . .
 C37 C 0.4178(6) 0.7337(6) 0.1003(3) 0.0468(19) Uani 1 1 d . U . . .
 C22 C 0.0015(6) 0.6256(5) 0.1278(3) 0.0393(18) Uani 1 1 d . U . . .
 C30 C 0.4010(6) 0.2380(5) 0.1357(3) 0.0409(18) Uani 1 1 d . U . . .
 C55 C 0.5998(5) 0.5999(5) 0.2460(3) 0.0326(16) Uani 1 1 d . U . . .
 C34 C 0.3150(6) 0.6233(5) 0.1096(3) 0.0452(16) Uani 1 1 d . U . . .
 C26 C 0.3141(6) 0.3193(5) 0.1087(3) 0.0421(15) Uani 1 1 d . U . . .
 C39 C 0.3577(6) 0.6469(5) 0.1385(3) 0.0433(15) Uani 1 1 d . U . . .
 H39 H 0.353147 0.625575 0.160685 0.052 Uiso 1 1 calc R U . . .
 C14 C 0.1686(6) 0.4926(6) 0.2894(3) 0.050(2) Uani 1 1 d . U . . .
 C49 C 0.5993(5) 0.4061(5) 0.2471(3) 0.0371(17) Uani 1 1 d . U . . .
 C56 C 0.6504(5) 0.6609(5) 0.2427(2) 0.0347(17) Uani 1 1 d . U . . .
 C31 C 0.3494(6) 0.2925(5) 0.1384(3) 0.0439(16) Uani 1 1 d . U . . .
 H31 H 0.339168 0.310800 0.160978 0.053 Uiso 1 1 calc R U . . .
 C38 C 0.4071(6) 0.7018(5) 0.1350(3) 0.0431(19) Uani 1 1 d . U . . .
 C19 C -0.0331(5) 0.2896(5) 0.0973(3) 0.0417(19) Uani 1 1 d . U . . .
 H19 H -0.025483 0.309081 0.074727 0.050 Uiso 1 1 calc R U . . .
 C52 C 0.7052(5) 0.3324(5) 0.2677(3) 0.0373(18) Uani 1 1 d . U . . .
 H52 H 0.710413 0.361569 0.287275 0.045 Uiso 1 1 calc R U . . .
 C41 C 0.4345(6) 0.4709(6) 0.1359(3) 0.0460(14) Uani 1 1 d . U . . .
 H41 H 0.395686 0.448335 0.147906 0.055 Uiso 1 1 calc R U . . .
 C23 C -0.0328(6) 0.6556(5) 0.0978(3) 0.0462(19) Uani 1 1 d . U . . .
 H23 H -0.021107 0.639239 0.074954 0.055 Uiso 1 1 calc R U . . .
 C58 C 0.7089(5) 0.6723(5) 0.2672(3) 0.0396(18) Uani 1 1 d . U . . .
 H58 H 0.716889 0.641589 0.285831 0.047 Uiso 1 1 calc R U . . .
 C50 C 0.6493(5) 0.3455(5) 0.2433(3) 0.0375(18) Uani 1 1 d . U . . .
 C29 C 0.4154(6) 0.2100(6) 0.1010(3) 0.0442(19) Uani 1 1 d . U . . .
 C7 C 0.1537(7) 0.4816(6) -0.0522(3) 0.0554(18) Uani 1 1 d . U . . .
 C3 C 0.1175(7) 0.5340(6) -0.1108(3) 0.0580(18) Uani 1 1 d . U . . .
 H3 H 0.085530 0.562905 -0.098146 0.070 Uiso 1 1 calc R U . . .
 C53 C 0.7557(5) 0.2764(5) 0.2649(3) 0.0338(18) Uani 1 1 d . U . . .
 C43 C 0.4925(7) 0.5023(7) 0.0794(3) 0.0600(17) Uani 1 1 d . U . . .
 C54 C 0.8140(5) 0.2634(5) 0.2903(3) 0.0343(19) Uani 1 1 d . U . . .
 H54 H 0.821776 0.293212 0.309403 0.041 Uiso 1 1 calc R U . . .
 C16 C 0.2322(6) 0.4996(6) 0.2324(3) 0.0429(16) Uani 1 1 d . U . . .
 H16 H 0.275402 0.510905 0.219392 0.052 Uiso 1 1 calc R U . . .
 C6 C 0.2073(6) 0.4484(6) -0.1519(3) 0.0507(18) Uani 1 1 d . U . . .
 C40 C 0.4475(6) 0.7303(5) 0.1652(3) 0.046(2) Uani 1 1 d . U . . .
 H40 H 0.441469 0.711125 0.187869 0.056 Uiso 1 1 calc R U . . .
 C1 C 0.2054(6) 0.4423(6) -0.1128(3) 0.0534(17) Uani 1 1 d . U . . .
 C20 C -0.0057(5) 0.2848(5) 0.1612(3) 0.0394(18) Uani 1 1 d . U . . .
 H20 H 0.020104 0.301610 0.181163 0.047 Uiso 1 1 calc R U . . .
 C57 C 0.6407(5) 0.7063(5) 0.2132(3) 0.0366(18) Uani 1 1 d . U . . .
 H57 H 0.603406 0.697565 0.196092 0.044 Uiso 1 1 calc R U . . .
 C59 C 0.7559(6) 0.7296(5) 0.2640(3) 0.041(2) Uani 1 1 d . U . . .
 C42 C 0.4352(7) 0.4701(6) 0.0983(3) 0.0533(15) Uani 1 1 d . U . . .
 H42 H 0.396828 0.447745 0.085854 0.064 Uiso 1 1 calc R U . . .
 C4 C 0.1226(7) 0.5401(7) -0.1494(3) 0.059(2) Uani 1 1 d . U . . .
 H4 H 0.094649 0.574172 -0.160545 0.071 Uiso 1 1 calc R U . . .
 C28 C 0.3784(6) 0.2400(6) 0.0701(3) 0.0522(18) Uani 1 1 d . U . . .
 H28 H 0.388909 0.223998 0.047075 0.063 Uiso 1 1 calc R U . . .
 C15 C 0.2344(6) 0.5076(6) 0.2693(3) 0.0451(19) Uani 1 1 d . U . . .
 H15 H 0.278274 0.522490 0.280645 0.054 Uiso 1 1 calc R U . . .
 N2 N 0.2501(5) 0.3989(5) -0.1677(2) 0.0523(17) Uani 1 1 d . U . . .
 N1 N 0.2470(5) 0.3905(5) -0.1007(2) 0.0550(16) Uani 1 1 d . U . . .
 C32 C 0.4382(6) 0.2076(6) 0.1662(3) 0.050(2) Uani 1 1 d . U . . .
 H32 H 0.429362 0.224915 0.189104 0.060 Uiso 1 1 calc R U . . .
 C60 C 0.8154(6) 0.7425(6) 0.2890(3) 0.053(2) Uani 1 1 d . U . . .
 H60 H 0.824355 0.711717 0.307555 0.063 Uiso 1 1 calc R U . . .
 C24 C -0.0140(6) 0.6539(6) 0.1622(3) 0.048(2) Uani 1 1 d . U . . .
 H24 H 0.009129 0.635361 0.182423 0.057 Uiso 1 1 calc R U . . .
 C2 C 0.1588(7) 0.4864(6) -0.0925(3) 0.0568(16) Uani 1 1 d . U . . .
 C36 C 0.3778(6) 0.7076(6) 0.0708(3) 0.055(2) Uani 1 1 d . U . . .
 H36 H 0.383962 0.727180 0.048156 0.066 Uiso 1 1 calc R U . . .
 C35 C 0.3289(6) 0.6528(6) 0.0749(3) 0.0502(18) Uani 1 1 d . U . . .
 H35 H 0.304790 0.634897 0.054778 0.060 Uiso 1 1 calc R U . . .
 C27 C 0.3289(6) 0.2910(6) 0.0746(3) 0.0510(17) Uani 1 1 d . U . . .
 H27 H 0.303651 0.308254 0.054543 0.061 Uiso 1 1 calc R U . . .
 C13 C 0.1112(7) 0.4657(6) 0.2699(3) 0.060(2) Uani 1 1 d . U . . .
 H13 H 0.068585 0.450196 0.282106 0.072 Uiso 1 1 calc R U . . .
 C51 C 0.6401(6) 0.2997(6) 0.2137(3) 0.047(2) Uani 1 1 d . U . . .
 H51 H 0.603714 0.308602 0.196214 0.057 Uiso 1 1 calc R U . . .
 C12 C 0.1127(6) 0.4600(6) 0.2327(3) 0.0527(18) Uani 1 1 d . U . . .
 H12 H 0.069826 0.443554 0.221046 0.063 Uiso 1 1 calc R U . . .
 C11 C 0.2122(8) 0.4565(7) -0.0334(3) 0.0713(18) Uani 1 1 d . U . . .
 H11 H 0.255762 0.441437 -0.044962 0.086 Uiso 1 1 calc R U . . .
 C9 C 0.1078(7) 0.5200(7) 0.0050(3) 0.0648(18) Uani 1 1 d . U . . .
 H9 H 0.080702 0.553744 0.016868 0.078 Uiso 1 1 calc R U . . .
 C10 C 0.2056(8) 0.4532(7) 0.0071(3) 0.0674(18) Uani 1 1 d . U . . .
 C45 C 0.5420(6) 0.5345(6) 0.1377(3) 0.0518(18) Uani 1 1 d . U . . .
 H45 H 0.577743 0.558713 0.150889 0.062 Uiso 1 1 calc R U . . .
 C44 C 0.5489(7) 0.5332(7) 0.0995(3) 0.0617(18) Uani 1 1 d . U . . .
 H44 H 0.590572 0.552880 0.088247 0.074 Uiso 1 1 calc R U . . .
 C8 C 0.1080(8) 0.5206(7) -0.0339(3) 0.0690(19) Uani 1 1 d . U . . .
 H8 H 0.075073 0.549386 -0.046167 0.083 Uiso 1 1 calc R U . . .
 C46 C 0.4968(8) 0.4986(7) 0.0390(3) 0.0683(18) Uani 1 1 d . U . . .
 C47 C 0.5625(14) 0.5019(13) 0.0203(6) 0.0694(16) Uani 0.604(8) 1 d . U P A 1
 H47 H 0.607793 0.501544 0.033067 0.083 Uiso 0.198(4) 1 d R U P A 1
 C48 C 0.5645(14) 0.5014(13) -0.0186(6) 0.074(2) Uani 0.604(8) 1 d . U P A 1
 H48 H 0.611309 0.496101 -0.029673 0.089 Uiso 0.198(4) 1 d R U P A 1
 C47' C 0.4729(14) 0.4442(14) 0.0190(8) 0.0694(16) Uani 0.396(8) 1 d D U P A
 2
 H47' H 0.454352 0.406057 0.030865 0.083 Uiso 0.302(4) 1 d R U P A 2
 C48' C 0.4761(14) 0.4508(14) -0.0166(8) 0.070(2) Uani 0.396(8) 1 d D U P A 2
 H48' H 0.456372 0.412901 -0.028223 0.084 Uiso 0.302(4) 1 d R U P A 2
 N6 N 0.631(2) 0.4811(19) 0.0346(10) 0.0694(17) Uani 0.302(4) 1 d . U P A 1
 N7 N 0.629(2) 0.487(2) -0.0327(10) 0.074(2) Uani 0.302(4) 1 d . U P A 1
 N6' N 0.4162(17) 0.4102(17) 0.0320(6) 0.0694(17) Uani 0.198(4) 1 d D U P A 2
 N7' N 0.4245(18) 0.4241(17) -0.0357(6) 0.074(2) Uani 0.198(4) 1 d D U P A 2
 S2 S 0.6855(8) 0.4938(8) 0.0016(4) 0.0873(17) Uani 0.302(4) 1 d . U P A 1
 S2' S 0.3730(10) 0.3907(11) -0.0045(5) 0.0873(17) Uani 0.198(4) 1 d D U P A 2

loop_
  _atom_site_aniso_label
  _atom_site_aniso_U_11
  _atom_site_aniso_U_22
  _atom_site_aniso_U_33
  _atom_site_aniso_U_23
  _atom_site_aniso_U_13
  _atom_site_aniso_U_12
 C5 0.062(4) 0.070(4) 0.034(3) 0.003(3) 0.003(3) 0.019(3)
 Zn1 0.0288(5) 0.0245(6) 0.0208(6) 0.0002(4) -0.0036(4) -0.0007(4)
 Zn2 0.0286(5) 0.0246(6) 0.0202(5) -0.0006(4) -0.0032(4) -0.0002(4)
 Zn3 0.0283(5) 0.0243(6) 0.0189(5) -0.0003(4) -0.0035(4) 0.0006(4)
 S1 0.0636(17) 0.0590(19) 0.0374(15) 0.0063(13) 0.0051(13) 0.0175(14)
 O4 0.047(2) 0.041(2) 0.039(2) 0.002(2) -0.002(2) -0.010(2)
 O6 0.050(2) 0.042(2) 0.042(2) 0.000(2) -0.003(2) 0.009(2)
 O2 0.042(2) 0.041(2) 0.037(2) 0.001(2) -0.002(2) 0.007(2)
 O10 0.042(3) 0.038(3) 0.033(3) 0.000(2) -0.004(2) -0.012(2)
 O5 0.048(2) 0.042(2) 0.040(2) 0.001(2) -0.003(2) 0.006(2)
 O7 0.045(2) 0.039(2) 0.038(2) 0.005(2) -0.004(2) -0.005(2)
 O11 0.040(3) 0.038(3) 0.035(3) -0.004(2) -0.004(2) 0.003(2)
 N3 0.052(3) 0.054(3) 0.034(3) 0.007(3) 0.001(3) 0.009(3)
 O3 0.051(2) 0.044(2) 0.041(2) -0.001(2) -0.004(2) -0.010(2)
 O8 0.043(2) 0.041(2) 0.039(2) 0.003(2) -0.006(2) -0.008(2)
 N4 0.040(3) 0.048(3) 0.031(3) 0.000(3) -0.003(3) -0.008(3)
 O9 0.044(3) 0.044(3) 0.043(3) -0.001(2) -0.004(2) 0.011(2)
 O12 0.045(3) 0.040(3) 0.038(3) 0.000(3) -0.001(3) -0.010(3)
 O1 0.045(2) 0.044(2) 0.039(2) 0.002(2) -0.001(2) 0.011(2)
 N5 0.046(3) 0.045(3) 0.031(3) -0.001(3) -0.001(3) -0.011(3)
 C21 0.042(3) 0.039(3) 0.036(3) 0.001(3) -0.007(3) 0.001(3)
 C25 0.042(2) 0.040(3) 0.034(2) 0.001(2) -0.004(2) 0.000(2)
 C33 0.044(3) 0.041(3) 0.033(2) 0.000(2) -0.004(2) -0.006(2)
 C17 0.038(3) 0.035(3) 0.037(3) 0.001(2) -0.006(2) 0.002(2)
 C18 0.032(3) 0.033(4) 0.037(4) 0.007(3) -0.010(3) -0.009(3)
 C37 0.058(4) 0.044(4) 0.039(4) 0.005(3) -0.006(3) -0.024(3)
 C22 0.047(4) 0.039(4) 0.032(4) 0.002(3) -0.006(3) 0.011(3)
 C30 0.047(4) 0.044(4) 0.032(4) -0.006(3) -0.006(3) 0.014(3)
 C55 0.032(3) 0.035(3) 0.031(3) -0.003(3) -0.004(3) -0.003(3)
 C34 0.053(3) 0.045(3) 0.038(3) 0.002(3) -0.003(3) -0.020(3)
 C26 0.048(3) 0.044(3) 0.035(3) -0.002(3) -0.002(3) 0.009(3)
 C39 0.049(3) 0.043(3) 0.037(3) 0.003(3) -0.003(3) -0.016(3)
 C14 0.050(4) 0.064(4) 0.037(4) -0.004(4) -0.002(4) -0.015(4)
 C49 0.039(3) 0.034(3) 0.038(3) 0.002(3) -0.003(3) 0.003(3)
 C56 0.042(4) 0.036(4) 0.027(3) 0.000(3) -0.002(3) -0.016(3)
 C31 0.049(3) 0.047(3) 0.035(3) -0.004(3) -0.002(3) 0.011(3)
 C38 0.052(4) 0.040(4) 0.038(4) 0.003(3) -0.008(3) -0.024(3)
 C19 0.047(4) 0.043(4) 0.035(4) 0.007(3) -0.009(3) -0.017(3)
 C52 0.040(3) 0.038(4) 0.034(4) 0.000(3) -0.006(3) 0.007(3)
 C41 0.053(3) 0.050(3) 0.036(3) 0.000(3) -0.003(3) -0.011(3)
 C23 0.056(4) 0.047(4) 0.036(4) -0.003(3) -0.005(4) 0.015(4)
 C58 0.044(4) 0.041(4) 0.033(4) 0.008(3) -0.009(3) -0.015(3)
 C50 0.035(3) 0.040(4) 0.038(4) -0.002(3) -0.004(3) 0.011(3)
 C29 0.050(4) 0.046(4) 0.037(4) -0.002(3) -0.006(3) 0.016(3)
 C7 0.063(3) 0.068(4) 0.035(3) 0.000(3) 0.001(3) 0.022(3)
 C3 0.069(3) 0.071(4) 0.034(3) 0.002(3) 0.003(3) 0.024(3)
 C53 0.034(4) 0.037(4) 0.031(4) -0.002(3) -0.001(3) 0.011(3)
 C43 0.069(3) 0.067(3) 0.044(3) 0.000(3) 0.002(3) -0.011(3)
 C54 0.034(4) 0.036(4) 0.033(4) -0.001(4) -0.008(4) 0.010(4)
 C16 0.043(3) 0.051(3) 0.035(3) -0.005(3) 0.001(3) -0.006(3)
 C6 0.057(3) 0.063(4) 0.032(3) 0.004(3) 0.003(3) 0.018(3)
 C40 0.055(4) 0.046(4) 0.038(4) 0.006(4) -0.009(4) -0.025(4)
 C1 0.060(3) 0.066(3) 0.034(3) 0.003(3) 0.003(3) 0.018(3)
 C20 0.042(4) 0.039(4) 0.037(4) 0.005(3) -0.011(3) -0.012(3)
 C57 0.039(4) 0.041(4) 0.029(4) 0.000(3) -0.009(3) -0.009(3)
 C59 0.050(4) 0.043(4) 0.031(4) 0.006(4) -0.006(4) -0.020(4)
 C42 0.060(3) 0.059(3) 0.040(3) -0.003(3) -0.001(3) -0.010(3)
 C4 0.069(4) 0.072(4) 0.036(4) 0.004(4) 0.002(4) 0.027(4)
 C28 0.061(3) 0.056(4) 0.039(3) -0.006(3) -0.005(3) 0.019(3)
 C15 0.042(4) 0.057(4) 0.037(4) -0.009(3) -0.002(3) -0.006(3)
 N2 0.061(3) 0.064(4) 0.032(3) 0.004(3) 0.007(3) 0.019(3)
 N1 0.063(3) 0.066(3) 0.037(3) 0.003(3) 0.001(3) 0.018(3)
 C32 0.061(4) 0.055(4) 0.035(4) -0.007(4) -0.007(4) 0.016(4)
 C60 0.059(5) 0.055(5) 0.044(5) 0.013(4) -0.017(4) -0.028(4)
 C24 0.055(4) 0.048(4) 0.040(4) 0.000(4) -0.006(4) 0.016(4)
 C2 0.064(3) 0.070(3) 0.036(3) 0.004(3) 0.000(3) 0.021(3)
 C36 0.067(4) 0.054(4) 0.044(4) 0.006(4) -0.006(4) -0.030(4)
 C35 0.062(3) 0.050(4) 0.039(3) 0.000(3) -0.008(3) -0.022(3)
 C27 0.057(3) 0.054(3) 0.042(3) 0.000(3) -0.005(3) 0.015(3)
 C13 0.058(4) 0.080(5) 0.041(4) -0.009(4) 0.003(4) -0.021(4)
 C51 0.049(4) 0.047(4) 0.045(4) -0.005(4) -0.011(4) 0.018(4)
 C12 0.050(3) 0.068(4) 0.040(3) -0.007(3) -0.003(3) -0.013(3)
 C11 0.079(3) 0.083(4) 0.052(3) 0.000(3) 0.006(3) 0.024(3)
 C9 0.074(3) 0.074(3) 0.047(3) 0.000(3) 0.005(3) 0.021(3)
 C10 0.076(3) 0.076(3) 0.050(3) 0.006(3) 0.001(3) 0.017(3)
 C45 0.056(3) 0.059(3) 0.040(3) -0.001(3) -0.001(3) -0.017(3)
 C44 0.066(3) 0.072(4) 0.047(3) 0.000(3) 0.006(3) -0.021(3)
 C8 0.079(4) 0.082(4) 0.045(3) 0.006(3) 0.004(3) 0.028(4)
 C46 0.076(3) 0.078(4) 0.051(3) -0.001(3) 0.002(3) -0.008(3)
 C47 0.076(3) 0.079(3) 0.053(3) 0.000(3) 0.002(3) -0.009(3)
 C48 0.080(4) 0.084(4) 0.057(4) -0.002(4) 0.004(4) -0.007(4)
 C47' 0.076(3) 0.079(3) 0.053(3) 0.000(3) 0.002(3) -0.009(3)
 C48' 0.078(4) 0.079(4) 0.054(4) 0.000(4) 0.003(4) -0.008(4)
 N6 0.077(3) 0.078(3) 0.054(3) -0.001(3) 0.002(3) -0.006(3)
 N7 0.081(4) 0.084(4) 0.058(4) 0.000(4) 0.003(4) -0.006(4)
 N6' 0.077(3) 0.078(3) 0.054(3) -0.001(3) 0.002(3) -0.006(3)
 N7' 0.081(4) 0.084(4) 0.058(4) 0.000(4) 0.003(4) -0.006(4)
 S2 0.094(3) 0.096(3) 0.072(3) 0.000(3) 0.003(3) 0.000(3)
 S2' 0.094(3) 0.096(3) 0.072(3) 0.000(3) 0.003(3) 0.000(3)

_geom_special_details
;
 All esds (except the esd in the dihedral angle between two l.s. planes)
 are estimated using the full covariance matrix.  The cell esds are taken
 into account individually in the estimation of esds in distances, angles
 and torsion angles; correlations between esds in cell parameters are only
 used when they are defined by crystal symmetry.  An approximate (isotropic)
 treatment of cell esds is used for estimating esds involving l.s. planes.
;
loop_
  _geom_bond_atom_site_label_1
  _geom_bond_atom_site_label_2
  _geom_bond_distance
  _geom_bond_site_symmetry_2
  _geom_bond_publ_flag
 C5 C14 1.507(16) 6_565 ?
 C5 C6 1.419(15) . ?
 C5 C4 1.351(15) . ?
 Zn1 Zn2 2.9776(14) . ?
 Zn1 O6 2.024(7) . ?
 Zn1 O7 2.043(7) . ?
 Zn1 N3 2.046(9) . ?
 Zn1 O3 2.050(7) . ?
 Zn1 O1 2.065(6) . ?
 Zn2 O4 2.041(7) . ?
 Zn2 O2 2.051(7) . ?
 Zn2 O5 2.061(7) . ?
 Zn2 O8 2.065(6) . ?
 Zn2 N4 2.046(8) . ?
 Zn3 Zn3 2.9750(19) 2_655 ?
 Zn3 O10 2.066(6) . ?
 Zn3 O11 2.050(6) . ?
 Zn3 O9 2.056(7) . ?
 Zn3 O12 2.037(7) . ?
 Zn3 N5 2.042(8) . ?
 S1 N2 1.616(9) . ?
 S1 N1 1.630(9) . ?
 O4 C33 1.260(11) . ?
 O6 C21 1.263(12) . ?
 O2 C25 1.287(11) . ?
 O10 C55 1.263(10) . ?
 O5 C21 1.246(11) . ?
 O7 C17 1.257(11) . ?
 O11 C55 1.269(11) 2_655 ?
 N3 C9 1.275(14) . ?
 N3 C10 1.353(15) . ?
 O3 C33 1.256(11) . ?
 O8 C17 1.271(11) . ?
 N4 C16 1.371(12) . ?
 N4 C12 1.288(13) . ?
 O9 C49 1.276(11) . ?
 O12 C49 1.279(11) 2_655 ?
 O1 C25 1.262(11) . ?
 N5 C41 1.338(12) . ?
 N5 C45 1.323(13) . ?
 C21 C22 1.508(13) . ?
 C25 C26 1.509(14) . ?
 C33 C34 1.489(13) . ?
 C17 C18 1.518(13) . ?
 C18 C19 1.385(13) . ?
 C18 C20 1.436(13) . ?
 C37 C38 1.447(14) . ?
 C37 C19 1.407(13) 3 ?
 C37 C36 1.401(14) . ?
 C22 C23 1.399(13) . ?
 C22 C24 1.419(14) . ?
 C30 C31 1.412(13) . ?
 C30 C29 1.424(14) . ?
 C30 C32 1.440(13) . ?
 C55 C56 1.500(13) . ?
 C34 C39 1.390(13) . ?
 C34 C35 1.435(14) . ?
 C26 C31 1.373(14) . ?
 C26 C27 1.410(14) . ?
 C39 H39 0.9300 . ?
 C39 C38 1.394(13) . ?
 C14 C15 1.414(15) . ?
 C14 C13 1.352(15) . ?
 C49 C50 1.490(13) . ?
 C56 C58 1.393(12) . ?
 C56 C57 1.423(13) . ?
 C31 H31 0.9300 . ?
 C38 C40 1.441(13) . ?
 C19 H19 0.9300 . ?
 C52 H52 0.9300 . ?
 C52 C50 1.365(12) . ?
 C52 C53 1.423(13) . ?
 C41 H41 0.9300 . ?
 C41 C42 1.397(15) . ?
 C23 H23 0.9300 . ?
 C23 C29 1.413(14) 3_455 ?
 C58 H58 0.9300 . ?
 C58 C59 1.406(13) . ?
 C50 C51 1.429(14) . ?
 C29 C28 1.447(14) . ?
 C7 C2 1.501(16) . ?
 C7 C11 1.342(16) . ?
 C7 C8 1.305(16) . ?
 C3 H3 0.9300 . ?
 C3 C4 1.440(15) . ?
 C3 C2 1.368(15) . ?
 C53 C54 1.417(12) . ?
 C53 C59 1.432(13) 4_645 ?
 C43 C42 1.386(16) . ?
 C43 C44 1.385(16) . ?
 C43 C46 1.504(17) . ?
 C54 H54 0.9300 . ?
 C54 C57 1.387(13) 4_645 ?
 C16 H16 0.9300 . ?
 C16 C15 1.380(14) . ?
 C6 C1 1.457(14) . ?
 C6 N2 1.367(13) . ?
 C40 H40 0.9300 . ?
 C40 C20 1.361(13) 3 ?
 C1 N1 1.334(14) . ?
 C1 C2 1.415(15) . ?
 C20 H20 0.9300 . ?
 C57 H57 0.9300 . ?
 C59 C60 1.423(13) . ?
 C42 H42 0.9300 . ?
 C4 H4 0.9300 . ?
 C28 H28 0.9300 . ?
 C28 C27 1.341(14) . ?
 C15 H15 0.9300 . ?
 C32 H32 0.9300 . ?
 C32 C24 1.360(14) 3_545 ?
 C60 H60 0.9300 . ?
 C60 C51 1.378(14) 4_655 ?
 C24 H24 0.9300 . ?
 C36 H36 0.9300 . ?
 C36 C35 1.390(14) . ?
 C35 H35 0.9300 . ?
 C27 H27 0.9300 . ?
 C13 H13 0.9300 . ?
 C13 C12 1.388(15) . ?
 C51 H51 0.9300 . ?
 C12 H12 0.9300 . ?
 C11 H11 0.9300 . ?
 C11 C10 1.511(17) . ?
 C9 H9 0.9300 . ?
 C9 C8 1.446(17) . ?
 C10 S2 2.21(2) 5_665 ?
 C45 H45 0.9300 . ?
 C45 C44 1.425(16) . ?
 C44 H44 0.9300 . ?
 C8 H8 0.9300 . ?
 C46 C47 1.36(2) . ?
 C46 C48 1.32(3) 5_665 ?
 C46 C47' 1.37(3) . ?
 C46 C48' 1.38(3) 5_665 ?
 C47 H47 0.9297 . ?
 C47 C48 1.44(3) . ?
 C47 N6 1.38(4) . ?
 C48 H48 0.9300 . ?
 C48 N7 1.29(4) . ?
 C47' H47' 0.9299 . ?
 C47' C48' 1.33(4) . ?
 C47' N6' 1.297(19) . ?
 C48' H48' 0.9303 . ?
 C48' N7' 1.268(19) . ?
 N6 H47 0.5747 . ?
 N6 S2 1.58(4) . ?
 N7 H48 0.3760 . ?
 N7 S2 1.62(4) . ?
 N6' H47' 0.6801 . ?
 N6' S2' 1.600(18) . ?
 N7' H48' 0.6641 . ?
 N7' S2' 1.612(18) . ?
 S2 H47 1.8087 . ?
 S2 H48 1.7503 . ?
 S2' H48' 1.7703 . ?

loop_
  _geom_angle_atom_site_label_1
  _geom_angle_atom_site_label_2
  _geom_angle_atom_site_label_3
  _geom_angle
  _geom_angle_site_symmetry_1
  _geom_angle_site_symmetry_3
  _geom_angle_publ_flag
 C6 C5 C14 122.2(10) . 6_565 ?
 C4 C5 C14 122.0(11) . 6_565 ?
 C4 C5 C6 115.8(10) . . ?
 O6 Zn1 Zn2 82.6(2) . . ?
 O6 Zn1 O7 88.9(3) . . ?
 O6 Zn1 N3 101.4(3) . . ?
 O6 Zn1 O3 88.9(3) . . ?
 O6 Zn1 O1 161.2(3) . . ?
 O7 Zn1 Zn2 81.76(18) . . ?
 O7 Zn1 N3 104.1(3) . . ?
 O7 Zn1 O3 159.0(3) . . ?
 O7 Zn1 O1 87.1(3) . . ?
 N3 Zn1 Zn2 172.8(3) . . ?
 N3 Zn1 O3 96.8(3) . . ?
 N3 Zn1 O1 97.4(3) . . ?
 O3 Zn1 Zn2 77.3(2) . . ?
 O3 Zn1 O1 88.3(3) . . ?
 O1 Zn1 Zn2 78.66(19) . . ?
 O4 Zn2 Zn1 81.78(19) . . ?
 O4 Zn2 O2 88.4(3) . . ?
 O4 Zn2 O5 89.2(3) . . ?
 O4 Zn2 O8 159.5(3) . . ?
 O4 Zn2 N4 102.3(3) . . ?
 O2 Zn2 Zn1 81.12(18) . . ?
 O2 Zn2 O5 157.5(3) . . ?
 O2 Zn2 O8 86.3(3) . . ?
 O5 Zn2 Zn1 76.44(19) . . ?
 O5 Zn2 O8 88.1(3) . . ?
 O8 Zn2 Zn1 77.87(19) . . ?
 N4 Zn2 Zn1 172.4(2) . . ?
 N4 Zn2 O2 105.2(3) . . ?
 N4 Zn2 O5 97.1(3) . . ?
 N4 Zn2 O8 98.2(3) . . ?
 O10 Zn3 Zn3 76.23(18) . 2_655 ?
 O11 Zn3 Zn3 82.96(18) . 2_655 ?
 O11 Zn3 O10 86.9(3) . . ?
 O11 Zn3 O9 158.1(3) . . ?
 O9 Zn3 Zn3 75.4(2) . 2_655 ?
 O9 Zn3 O10 91.2(3) . . ?
 O12 Zn3 Zn3 84.82(19) . 2_655 ?
 O12 Zn3 O10 160.8(3) . . ?
 O12 Zn3 O11 87.6(3) . . ?
 O12 Zn3 O9 87.0(3) . . ?
 O12 Zn3 N5 101.3(3) . . ?
 N5 Zn3 Zn3 171.2(2) . 2_655 ?
 N5 Zn3 O10 97.9(3) . . ?
 N5 Zn3 O11 103.4(3) . . ?
 N5 Zn3 O9 98.4(3) . . ?
 N2 S1 N1 100.4(5) . . ?
 C33 O4 Zn2 125.0(6) . . ?
 C21 O6 Zn1 124.1(6) . . ?
 C25 O2 Zn2 126.3(6) . . ?
 C55 O10 Zn3 131.9(6) . . ?
 C21 O5 Zn2 130.8(7) . . ?
 C17 O7 Zn1 125.2(6) . . ?
 C55 O11 Zn3 123.1(6) 2_655 . ?
 C9 N3 Zn1 125.3(8) . . ?
 C9 N3 C10 111.4(10) . . ?
 C10 N3 Zn1 116.0(8) . . ?
 C33 O3 Zn1 130.7(7) . . ?
 C17 O8 Zn2 128.9(6) . . ?
 C16 N4 Zn2 122.0(7) . . ?
 C12 N4 Zn2 122.5(7) . . ?
 C12 N4 C16 115.4(9) . . ?
 C49 O9 Zn3 132.4(7) . . ?
 C49 O12 Zn3 121.0(6) 2_655 . ?
 C25 O1 Zn1 129.4(7) . . ?
 C41 N5 Zn3 122.6(7) . . ?
 C45 N5 Zn3 120.0(7) . . ?
 C45 N5 C41 117.4(9) . . ?
 O6 C21 C22 118.5(9) . . ?
 O5 C21 O6 125.9(10) . . ?
 O5 C21 C22 115.6(9) . . ?
 O2 C25 C26 117.8(9) . . ?
 O1 C25 O2 124.4(9) . . ?
 O1 C25 C26 117.8(9) . . ?
 O4 C33 C34 117.6(9) . . ?
 O3 C33 O4 125.2(9) . . ?
 O3 C33 C34 117.1(9) . . ?
 O7 C17 O8 125.9(9) . . ?
 O7 C17 C18 117.2(8) . . ?
 O8 C17 C18 116.9(9) . . ?
 C19 C18 C17 121.7(9) . . ?
 C19 C18 C20 118.6(9) . . ?
 C20 C18 C17 119.7(8) . . ?
 C19 C37 C38 119.6(9) 3 . ?
 C36 C37 C38 118.2(9) . . ?
 C36 C37 C19 122.2(10) . 3 ?
 C23 C22 C21 119.9(9) . . ?
 C23 C22 C24 117.9(9) . . ?
 C24 C22 C21 122.2(9) . . ?
 C31 C30 C29 118.5(9) . . ?
 C31 C30 C32 123.5(9) . . ?
 C29 C30 C32 118.0(9) . . ?
 O10 C55 O11 124.6(9) . 2_655 ?
 O10 C55 C56 118.2(8) . . ?
 O11 C55 C56 117.2(8) 2_655 . ?
 C39 C34 C33 121.5(9) . . ?
 C39 C34 C35 117.6(9) . . ?
 C35 C34 C33 120.8(9) . . ?
 C31 C26 C25 120.3(9) . . ?
 C31 C26 C27 119.1(10) . . ?
 C27 C26 C25 120.5(9) . . ?
 C34 C39 H39 119.1 . . ?
 C34 C39 C38 121.8(10) . . ?
 C38 C39 H39 119.1 . . ?
 C15 C14 C5 122.3(10) . 6_566 ?
 C13 C14 C5 123.0(10) . 6_566 ?
 C13 C14 C15 114.4(10) . . ?
 O9 C49 O12 125.9(9) . 2_655 ?
 O9 C49 C50 117.6(9) . . ?
 O12 C49 C50 116.5(8) 2_655 . ?
 C58 C56 C55 121.0(9) . . ?
 C58 C56 C57 119.3(9) . . ?
 C57 C56 C55 119.7(8) . . ?
 C30 C31 H31 119.1 . . ?
 C26 C31 C30 121.8(10) . . ?
 C26 C31 H31 119.1 . . ?
 C39 C38 C37 120.0(9) . . ?
 C39 C38 C40 122.7(9) . . ?
 C40 C38 C37 117.2(9) . . ?
 C18 C19 C37 122.0(9) . 3_445 ?
 C18 C19 H19 119.0 . . ?
 C37 C19 H19 119.0 3_445 . ?
 C50 C52 H52 118.3 . . ?
 C50 C52 C53 123.4(9) . . ?
 C53 C52 H52 118.3 . . ?
 N5 C41 H41 118.7 . . ?
 N5 C41 C42 122.6(10) . . ?
 C42 C41 H41 118.7 . . ?
 C22 C23 H23 119.0 . . ?
 C22 C23 C29 122.0(10) . 3_455 ?
 C29 C23 H23 119.0 3_455 . ?
 C56 C58 H58 119.6 . . ?
 C56 C58 C59 120.8(9) . . ?
 C59 C58 H58 119.6 . . ?
 C52 C50 C49 121.0(9) . . ?
 C52 C50 C51 118.2(9) . . ?
 C51 C50 C49 120.8(8) . . ?
 C30 C29 C28 118.6(9) . . ?
 C23 C29 C30 119.1(9) 3_545 . ?
 C23 C29 C28 122.3(10) 3_545 . ?
 C11 C7 C2 119.6(11) . . ?
 C8 C7 C2 121.3(11) . . ?
 C8 C7 C11 114.9(12) . . ?
 C4 C3 H3 119.4 . . ?
 C2 C3 H3 119.4 . . ?
 C2 C3 C4 121.2(11) . . ?
 C52 C53 C59 117.7(8) . 4_645 ?
 C54 C53 C52 123.1(9) . . ?
 C54 C53 C59 119.2(8) . 4_645 ?
 C42 C43 C46 121.5(11) . . ?
 C44 C43 C42 117.0(11) . . ?
 C44 C43 C46 121.4(11) . . ?
 C53 C54 H54 119.9 . . ?
 C57 C54 C53 120.1(9) 4_645 . ?
 C57 C54 H54 119.9 4_645 . ?
 N4 C16 H16 117.8 . . ?
 N4 C16 C15 124.5(10) . . ?
 C15 C16 H16 117.8 . . ?
 C5 C6 C1 121.6(10) . . ?
 N2 C6 C5 125.7(10) . . ?
 N2 C6 C1 112.6(9) . . ?
 C38 C40 H40 119.2 . . ?
 C20 C40 C38 121.6(10) 3 . ?
 C20 C40 H40 119.2 3 . ?
 N1 C1 C6 112.5(10) . . ?
 N1 C1 C2 127.6(10) . . ?
 C2 C1 C6 119.7(10) . . ?
 C18 C20 H20 119.5 . . ?
 C40 C20 C18 121.1(9) 3_445 . ?
 C40 C20 H20 119.5 3_445 . ?
 C56 C57 H57 119.5 . . ?
 C54 C57 C56 120.9(8) 4_655 . ?
 C54 C57 H57 119.5 4_655 . ?
 C58 C59 C53 119.7(9) . 4_655 ?
 C58 C59 C60 121.6(9) . . ?
 C60 C59 C53 118.7(9) . 4_655 ?
 C41 C42 H42 119.7 . . ?
 C43 C42 C41 120.6(11) . . ?
 C43 C42 H42 119.7 . . ?
 C5 C4 C3 123.9(11) . . ?
 C5 C4 H4 118.0 . . ?
 C3 C4 H4 118.0 . . ?
 C29 C28 H28 120.0 . . ?
 C27 C28 C29 120.1(10) . . ?
 C27 C28 H28 120.0 . . ?
 C14 C15 H15 120.6 . . ?
 C16 C15 C14 118.7(10) . . ?
 C16 C15 H15 120.6 . . ?
 C6 N2 S1 106.8(7) . . ?
 C1 N1 S1 107.7(7) . . ?
 C30 C32 H32 119.4 . . ?
 C24 C32 C30 121.2(10) 3_545 . ?
 C24 C32 H32 119.4 3_545 . ?
 C59 C60 H60 119.4 . . ?
 C51 C60 C59 121.2(10) 4_655 . ?
 C51 C60 H60 119.4 4_655 . ?
 C22 C24 H24 119.2 . . ?
 C32 C24 C22 121.6(10) 3_455 . ?
 C32 C24 H24 119.2 3_455 . ?
 C3 C2 C7 120.4(10) . . ?
 C3 C2 C1 117.7(10) . . ?
 C1 C2 C7 121.9(10) . . ?
 C37 C36 H36 119.7 . . ?
 C35 C36 C37 120.6(10) . . ?
 C35 C36 H36 119.7 . . ?
 C34 C35 H35 119.3 . . ?
 C36 C35 C34 121.5(10) . . ?
 C36 C35 H35 119.3 . . ?
 C26 C27 H27 119.0 . . ?
 C28 C27 C26 122.0(10) . . ?
 C28 C27 H27 119.0 . . ?
 C14 C13 H13 118.3 . . ?
 C14 C13 C12 123.3(11) . . ?
 C12 C13 H13 118.3 . . ?
 C50 C51 H51 119.7 . . ?
 C60 C51 C50 120.6(9) 4_645 . ?
 C60 C51 H51 119.7 4_645 . ?
 N4 C12 C13 123.3(10) . . ?
 N4 C12 H12 118.4 . . ?
 C13 C12 H12 118.4 . . ?
 C7 C11 H11 120.8 . . ?
 C7 C11 C10 118.3(12) . . ?
 C10 C11 H11 120.8 . . ?
 N3 C9 H9 118.1 . . ?
 N3 C9 C8 123.8(12) . . ?
 C8 C9 H9 118.1 . . ?
 N3 C10 C11 120.7(11) . . ?
 N3 C10 S2 128.9(10) . 5_665 ?
 C11 C10 S2 76.4(9) . 5_665 ?
 N5 C45 H45 118.3 . . ?
 N5 C45 C44 123.5(10) . . ?
 C44 C45 H45 118.3 . . ?
 C43 C44 C45 118.7(11) . . ?
 C43 C44 H44 120.6 . . ?
 C45 C44 H44 120.6 . . ?
 C7 C8 C9 121.2(12) . . ?
 C7 C8 H8 119.4 . . ?
 C9 C8 H8 119.4 . . ?
 C47 C46 C43 123.7(15) . . ?
 C47 C46 C48' 50.2(15) . 5_665 ?
 C48 C46 C43 122.1(16) 5_665 . ?
 C48 C46 C47 113.9(17) 5_665 . ?
 C48 C46 C48' 86.4(18) 5_665 5_665 ?
 C47' C46 C43 124.2(18) . . ?
 C48' C46 C43 125.8(17) 5_665 . ?
 C46 C47 H47 118.2 . . ?
 C46 C47 C48 122(2) . . ?
 C46 C47 N6 122(2) . . ?
 C48 C47 H47 119.2 . . ?
 N6 C47 H47 18.1 . . ?
 N6 C47 C48 111(2) . . ?
 C46 C48 C47 124(2) 5_665 . ?
 C46 C48 H48 118.2 5_665 . ?
 C47 C48 H48 117.8 . . ?
 N7 C48 C46 119(3) . 5_665 ?
 N7 C48 C47 116(3) . . ?
 N7 C48 H48 6.5 . . ?
 C46 C47' H47' 118.9 . . ?
 C48' C47' C46 117(2) . . ?
 C48' C47' H47' 124.4 . . ?
 N6' C47' C46 116(2) . . ?
 N6' C47' H47' 30.2 . . ?
 N6' C47' C48' 116.9(18) . . ?
 C46 C48' H48' 115.2 5_665 . ?
 C47' C48' H48' 111.6 . . ?
 N7' C48' C47' 118.9(19) . . ?
 N7' C48' H48' 30.5 . . ?
 C47 N6 H47 30.3 . . ?
 C47 N6 S2 101(2) . . ?
 S2 N6 H47 104.1 . . ?
 C48 N7 H48 16.2 . . ?
 C48 N7 S2 102(3) . . ?
 S2 N7 H48 103.5 . . ?
 C47' N6' H47' 43.5 . . ?
 C47' N6' S2' 100.2(15) . . ?
 S2' N6' H47' 113.0 . . ?
 C48' N7' H48' 45.4 . . ?
 C48' N7' S2' 100.0(15) . . ?
 S2' N7' H48' 92.5 . . ?
 C10 S2 H47 135.7 5_665 . ?
 C10 S2 H48 122.6 5_665 . ?
 H47 S2 H48 81.9 . . ?
 N6 S2 C10 136.1(16) . 5_665 ?
 N6 S2 H47 18.0 . . ?
 N6 S2 H48 93.6 . . ?
 N6 S2 N7 103(2) . . ?
 N7 S2 C10 117.1(15) . 5_665 ?
 N7 S2 H47 92.8 . . ?
 N7 S2 H48 12.1 . . ?
 N6' S2' H48' 88.1 . . ?
 N6' S2' N7' 104.0(12) . . ?
 N7' S2' H48' 22.0 . . ?

loop_
  _geom_torsion_atom_site_label_1
  _geom_torsion_atom_site_label_2
  _geom_torsion_atom_site_label_3
  _geom_torsion_atom_site_label_4
  _geom_torsion
  _geom_torsion_site_symmetry_1
  _geom_torsion_site_symmetry_2
  _geom_torsion_site_symmetry_3
  _geom_torsion_site_symmetry_4
  _geom_torsion_publ_flag
 C5 C14 C15 C16 -179.3(11) 6_566 . . . ?
 C5 C14 C13 C12 178.1(12) 6_566 . . . ?
 C5 C6 C1 N1 178.7(12) . . . . ?
 C5 C6 C1 C2 2.2(19) . . . . ?
 C5 C6 N2 S1 -177.2(11) . . . . ?
 Zn1 O6 C21 O5 -5.5(15) . . . . ?
 Zn1 O6 C21 C22 173.6(6) . . . . ?
 Zn1 O7 C17 O8 8.0(14) . . . . ?
 Zn1 O7 C17 C18 -172.4(6) . . . . ?
 Zn1 N3 C9 C8 179.3(10) . . . . ?
 Zn1 N3 C10 C11 -176.4(10) . . . . ?
 Zn1 N3 C10 S2 -79.1(12) . . . 5_665 ?
 Zn1 O3 C33 O4 2.8(16) . . . . ?
 Zn1 O3 C33 C34 -175.3(7) . . . . ?
 Zn1 O1 C25 O2 -4.8(15) . . . . ?
 Zn1 O1 C25 C26 177.0(6) . . . . ?
 Zn2 O4 C33 O3 -3.5(15) . . . . ?
 Zn2 O4 C33 C34 174.6(7) . . . . ?
 Zn2 O2 C25 O1 5.6(14) . . . . ?
 Zn2 O2 C25 C26 -176.2(6) . . . . ?
 Zn2 O5 C21 O6 6.1(16) . . . . ?
 Zn2 O5 C21 C22 -172.9(6) . . . . ?
 Zn2 O8 C17 O7 -6.5(15) . . . . ?
 Zn2 O8 C17 C18 174.0(6) . . . . ?
 Zn2 N4 C16 C15 174.9(9) . . . . ?
 Zn2 N4 C12 C13 -175.8(9) . . . . ?
 Zn3 O10 C55 O11 3.5(15) . . . 2_655 ?
 Zn3 O10 C55 C56 -176.0(6) . . . . ?
 Zn3 O9 C49 O12 -8.3(16) . . . 2_655 ?
 Zn3 O9 C49 C50 171.3(6) . . . . ?
 Zn3 N5 C41 C42 -179.0(8) . . . . ?
 Zn3 N5 C45 C44 175.9(9) . . . . ?
 O4 C33 C34 C39 7.1(16) . . . . ?
 O4 C33 C34 C35 -176.8(10) . . . . ?
 O6 C21 C22 C23 -1.4(15) . . . . ?
 O6 C21 C22 C24 -178.9(10) . . . . ?
 O2 C25 C26 C31 1.6(15) . . . . ?
 O2 C25 C26 C27 179.3(10) . . . . ?
 O10 C55 C56 C58 -157.0(9) . . . . ?
 O10 C55 C56 C57 20.3(14) . . . . ?
 O5 C21 C22 C23 177.8(10) . . . . ?
 O5 C21 C22 C24 0.2(15) . . . . ?
 O7 C17 C18 C19 -1.6(14) . . . . ?
 O7 C17 C18 C20 176.1(9) . . . . ?
 O11 C55 C56 C58 23.5(14) 2_655 . . . ?
 O11 C55 C56 C57 -159.2(9) 2_655 . . . ?
 N3 C9 C8 C7 -10(2) . . . . ?
 O3 C33 C34 C39 -174.7(10) . . . . ?
 O3 C33 C34 C35 1.4(16) . . . . ?
 O8 C17 C18 C19 178.0(9) . . . . ?
 O8 C17 C18 C20 -4.3(14) . . . . ?
 N4 C16 C15 C14 -1.8(18) . . . . ?
 O9 C49 C50 C52 154.9(10) . . . . ?
 O9 C49 C50 C51 -25.0(15) . . . . ?
 O12 C49 C50 C52 -25.4(14) 2_655 . . . ?
 O12 C49 C50 C51 154.7(10) 2_655 . . . ?
 O1 C25 C26 C31 180.0(10) . . . . ?
 O1 C25 C26 C27 -2.3(15) . . . . ?
 N5 C41 C42 C43 0.9(18) . . . . ?
 N5 C45 C44 C43 6(2) . . . . ?
 C21 C22 C23 C29 178.9(10) . . . 3_455 ?
 C21 C22 C24 C32 179.0(10) . . . 3_455 ?
 C25 C26 C31 C30 178.6(10) . . . . ?
 C25 C26 C27 C28 -179.9(10) . . . . ?
 C33 C34 C39 C38 -177.6(10) . . . . ?
 C33 C34 C35 C36 177.5(11) . . . . ?
 C17 C18 C19 C37 179.8(10) . . . 3_445 ?
 C17 C18 C20 C40 -179.5(9) . . . 3_445 ?
 C37 C38 C40 C20 -0.5(17) . . . 3 ?
 C37 C36 C35 C34 3.1(19) . . . . ?
 C30 C29 C28 C27 -3.2(17) . . . . ?
 C55 C56 C58 C59 -179.7(9) . . . . ?
 C55 C56 C57 C54 179.3(9) . . . 4_655 ?
 C34 C39 C38 C37 -3.0(17) . . . . ?
 C34 C39 C38 C40 175.1(11) . . . . ?
 C39 C34 C35 C36 -6.3(18) . . . . ?
 C39 C38 C40 C20 -178.7(11) . . . 3 ?
 C14 C5 C6 C1 178.5(12) 6_565 . . . ?
 C14 C5 C6 N2 -5(2) 6_565 . . . ?
 C14 C5 C4 C3 179.5(12) 6_565 . . . ?
 C14 C13 C12 N4 4(2) . . . . ?
 C49 C50 C51 C60 -177.6(10) . . . 4_645 ?
 C56 C58 C59 C53 -0.8(16) . . . 4_655 ?
 C56 C58 C59 C60 179.3(10) . . . . ?
 C31 C30 C29 C23 179.6(10) . . . 3_545 ?
 C31 C30 C29 C28 1.9(16) . . . . ?
 C31 C30 C32 C24 178.4(11) . . . 3_545 ?
 C31 C26 C27 C28 -2.1(18) . . . . ?
 C38 C37 C36 C35 0.3(18) . . . . ?
 C19 C18 C20 C40 -1.7(16) . . . 3_445 ?
 C19 C37 C38 C39 179.1(10) 3 . . . ?
 C19 C37 C38 C40 0.8(17) 3 . . . ?
 C19 C37 C36 C35 -179.1(11) 3 . . . ?
 C52 C50 C51 C60 2.5(17) . . . 4_645 ?
 C52 C53 C54 C57 177.3(9) . . . 4_645 ?
 C41 N5 C45 C44 -3.1(17) . . . . ?
 C23 C22 C24 C32 1.4(17) . . . 3_455 ?
 C23 C29 C28 C27 179.2(11) 3_545 . . . ?
 C58 C56 C57 C54 -3.3(15) . . . 4_655 ?
 C58 C59 C60 C51 -178.3(11) . . . 4_655 ?
 C50 C52 C53 C54 179.5(10) . . . . ?
 C50 C52 C53 C59 -3.7(15) . . . 4_645 ?
 C29 C30 C31 C26 -0.8(16) . . . . ?
 C29 C30 C32 C24 0.3(17) . . . 3_545 ?
 C29 C28 C27 C26 3.3(18) . . . . ?
 C7 C11 C10 N3 -1(2) . . . . ?
 C7 C11 C10 S2 -128.3(14) . . . 5_665 ?
 C53 C52 C50 C49 -178.4(9) . . . . ?
 C53 C52 C50 C51 1.5(16) . . . . ?
 C53 C59 C60 C51 1.8(17) 4_655 . . 4_655 ?
 C43 C46 C47 C48 -177.1(18) . . . . ?
 C43 C46 C47 N6 27(4) . . . . ?
 C43 C46 C47' C48' 175.8(17) . . . . ?
 C43 C46 C47' N6' 32(3) . . . . ?
 C16 N4 C12 C13 0.5(17) . . . . ?
 C6 C5 C4 C3 0(2) . . . . ?
 C6 C1 N1 S1 -2.0(13) . . . . ?
 C6 C1 C2 C7 179.0(12) . . . . ?
 C6 C1 C2 C3 -0.5(19) . . . . ?
 C1 C6 N2 S1 0.0(13) . . . . ?
 C20 C18 C19 C37 2.1(16) . . . 3_445 ?
 C57 C56 C58 C59 2.9(16) . . . . ?
 C59 C53 C54 C57 0.6(14) 4_645 . . 4_645 ?
 C42 C43 C44 C45 -4.4(19) . . . . ?
 C42 C43 C46 C47 -150.6(18) . . . . ?
 C42 C43 C46 C48 36(2) . . . 5_665 ?
 C42 C43 C46 C47' -32(2) . . . . ?
 C42 C43 C46 C48' 147.3(19) . . . 5_665 ?
 C4 C5 C6 C1 -1.8(19) . . . . ?
 C4 C5 C6 N2 175.2(12) . . . . ?
 C4 C3 C2 C7 179.0(12) . . . . ?
 C4 C3 C2 C1 -2(2) . . . . ?
 C15 C14 C13 C12 -6.9(19) . . . . ?
 N2 S1 N1 C1 1.8(10) . . . . ?
 N2 C6 C1 N1 1.3(15) . . . . ?
 N2 C6 C1 C2 -175.1(11) . . . . ?
 N1 S1 N2 C6 -1.1(9) . . . . ?
 N1 C1 C2 C7 3(2) . . . . ?
 N1 C1 C2 C3 -176.3(13) . . . . ?
 C32 C30 C31 C26 -178.8(11) . . . . ?
 C32 C30 C29 C23 -2.3(16) . . . 3_545 ?
 C32 C30 C29 C28 -180.0(10) . . . . ?
 C24 C22 C23 C29 -3.5(17) . . . 3_455 ?
 C2 C7 C11 C10 179.1(12) . . . . ?
 C2 C7 C8 C9 -174.6(13) . . . . ?
 C2 C3 C4 C5 2(2) . . . . ?
 C2 C1 N1 S1 174.1(11) . . . . ?
 C36 C37 C38 C39 -0.4(17) . . . . ?
 C36 C37 C38 C40 -178.7(11) . . . . ?
 C35 C34 C39 C38 6.2(17) . . . . ?
 C27 C26 C31 C30 0.8(17) . . . . ?
 C13 C14 C15 C16 5.7(17) . . . . ?
 C12 N4 C16 C15 -1.5(16) . . . . ?
 C11 C7 C2 C3 -153.6(14) . . . . ?
 C11 C7 C2 C1 27(2) . . . . ?
 C11 C7 C8 C9 -18(2) . . . . ?
 C9 N3 C10 C11 -24.4(18) . . . . ?
 C9 N3 C10 S2 72.9(15) . . . 5_665 ?
 C10 N3 C9 C8 30.5(19) . . . . ?
 C45 N5 C41 C42 -0.1(16) . . . . ?
 C44 C43 C42 C41 1.5(19) . . . . ?
 C44 C43 C46 C47 24(2) . . . . ?
 C44 C43 C46 C48 -149.2(18) . . . 5_665 ?
 C44 C43 C46 C47' 143.0(19) . . . . ?
 C44 C43 C46 C48' -38(2) . . . 5_665 ?
 C8 C7 C2 C3 2(2) . . . . ?
 C8 C7 C2 C1 -177.0(13) . . . . ?
 C8 C7 C11 C10 22(2) . . . . ?
 C46 C43 C42 C41 176.5(12) . . . . ?
 C46 C43 C44 C45 -179.4(12) . . . . ?
 C46 C47 C48 C46 4(4) . . . 5_665 ?
 C46 C47 C48 N7 -163(3) . . . . ?
 C46 C47 N6 S2 178(2) . . . . ?
 C46 C48 N7 S2 180(2) 5_665 . . . ?
 C46 C47' C48' C46 4(4) . . . 5_665 ?
 C46 C47' C48' N7' -144(2) . . . . ?
 C46 C47' N6' S2' 144(3) . . . . ?
 C46 C48' N7' S2' -157(2) 5_665 . . . ?
 C47 C48 N7 S2 -13(4) . . . . ?
 C47 N6 S2 C10 129(2) . . . 5_665 ?
 C47 N6 S2 N7 -27(3) . . . . ?
 C48 C46 C47 C48 -3(4) 5_665 . . . ?
 C48 C46 C47 N6 -159(3) 5_665 . . . ?
 C48 C47 N6 S2 21(3) . . . . ?
 C48 N7 S2 C10 -137(2) . . . 5_665 ?
 C48 N7 S2 N6 24(3) . . . . ?
 C47' C48' N7' S2' 0.0(3) . . . . ?
 C47' N6' S2' N7' 0.0(6) . . . . ?
 C48' C46 C47' C48' -3(3) 5_665 . . . ?
 C48' C46 C47' N6' -147(3) 5_665 . . . ?
 C48' C47' N6' S2' 0.0(5) . . . . ?
 C48' N7' S2' N6' 0.0(4) . . . . ?
 N6 C47 C48 C46 161(3) . . . 5_665 ?
 N6 C47 C48 N7 -5(4) . . . . ?
 N6' C47' C48' C46 148(3) . . . 5_665 ?
 N6' C47' C48' N7' 0.0(3) . . . . ?

_smtbx_masks_special_details       ?
loop_
  _smtbx_masks_void_nr
  _smtbx_masks_void_average_x
  _smtbx_masks_void_average_y
  _smtbx_masks_void_average_z
  _smtbx_masks_void_volume
  _smtbx_masks_void_count_electrons
  _smtbx_masks_void_content
 1 -0.140 0.250 -0.631 1794.1 217.4 ?
 2 0.000 0.355 0.750 83.3 0.0 ?
 3 0.000 0.645 0.250 83.3 0.0 ?
 4 -0.040 0.750 0.519 1794.1 217.4 ?
 5 0.500 0.145 0.250 83.3 0.0 ?
 6 0.500 0.855 0.750 83.3 0.0 ?

_smtbx_masks_void_probe_radius     1.2
_smtbx_masks_void_truncation_radius  1.2
_shelx_res_file
;
TITL 230303f in C2/c
    230303f_sq.res
    created by SHELXL-2018/3 at 16:21:07 on 07-Nov-2023
CELL 0.71073 17.6526 19.6903 37.1417 90 90.106 90
ZERR 4 0.0017 0.0019 0.0032 0 0.002 0
LATT 7
SYMM -X,+Y,0.5-Z
SFAC C H N O S Zn
UNIT 480 256 48 96 12 24
EADP C47 C47'
EADP N7 N7'
EADP N6 N6'
EADP S2 S2'
SIMU 0.01 0.02 3.8
DFIX 1.61 S2' N6' S2' N7'
FLAT 0.01 C47' C48' N7' N6' S2'
DFIX 2.2 C47' S2'
DFIX 2.2 C48' S2'
DFIX 1.3 N6' C47'
DFIX 1.3 N7' C48'
DFIX 2.5 N6' N7'

L.S. 20 0 73
PLAN  10
TEMP 25
CONF
FREE C47 S2
FREE H48 N7
FREE S2' C48'
FREE S2' C47'
FREE S2' H47'
FREE S2' H48'
FREE C48 S2
FREE H47' N6'
FREE S2 H47
FREE S2 H48
FREE H47 N6
FREE H48' N7'
MORE -1
BOND $H
ABIN
fmap 2
acta
OMIT -1 50.04
REM <olex2.extras>
REM <HklSrc "%.\\230303f.hkl">
REM </olex2.extras>

WGHT    0.156400   64.370003
FVAR       0.03572   0.60375
C5    1    0.165566    0.499361   -0.170275    11.00000    0.06167    0.06995 =
         0.03370    0.00323    0.00336    0.01924
ZN1   6    0.144980    0.473484    0.079051    11.00000    0.02879    0.02448 =
         0.02076    0.00019   -0.00358   -0.00071
ZN2   6    0.168992    0.473347    0.158425    11.00000    0.02856    0.02457 =
         0.02022   -0.00064   -0.00318   -0.00025
ZN3   6    0.487253    0.502827    0.210399    11.00000    0.02825    0.02433 =
         0.01886   -0.00032   -0.00352    0.00064
S1    5    0.282490    0.351632   -0.135617    11.00000    0.06360    0.05899 =
         0.03737    0.00633    0.00512    0.01754
O4    4    0.247791    0.544944    0.145208    11.00000    0.04739    0.04145 =
         0.03870    0.00161   -0.00175   -0.00990
O6    4    0.067060    0.545155    0.091423    11.00000    0.04986    0.04247 =
         0.04189   -0.00038   -0.00347    0.00906
O2    4    0.246117    0.400017    0.144571    11.00000    0.04242    0.04085 =
         0.03682    0.00054   -0.00246    0.00681
O10   4    0.565674    0.579322    0.218155    11.00000    0.04242    0.03754 =
         0.03280   -0.00005   -0.00448   -0.01223
O5    4    0.085052    0.544725    0.150981    11.00000    0.04783    0.04157 =
         0.04027    0.00072   -0.00260    0.00638
O7    4    0.067625    0.400456    0.092203    11.00000    0.04452    0.03923 =
         0.03754    0.00494   -0.00426   -0.00520
O11   4    0.405803    0.573005    0.223093    11.00000    0.03980    0.03793 =
         0.03517   -0.00373   -0.00388    0.00276
N3    3    0.142639    0.475995    0.023995    11.00000    0.05166    0.05377 =
         0.03392    0.00742    0.00068    0.00946
O3    4    0.228215    0.544992    0.085757    11.00000    0.05135    0.04425 =
         0.04079   -0.00119   -0.00443   -0.00957
O8    4    0.087426    0.399090    0.152092    11.00000    0.04333    0.04092 =
         0.03886    0.00305   -0.00614   -0.00825
N4    3    0.170623    0.476295    0.213495    11.00000    0.03995    0.04819 =
         0.03119   -0.00015   -0.00259   -0.00848
O9    4    0.568699    0.429790    0.218619    11.00000    0.04428    0.04414 =
         0.04252   -0.00050   -0.00411    0.01096
O12   4    0.409154    0.429380    0.221019    11.00000    0.04527    0.04045 =
         0.03812    0.00047   -0.00074   -0.01047
O1    4    0.227063    0.399436    0.084518    11.00000    0.04548    0.04351 =
         0.03863    0.00203   -0.00135    0.01149
N5    3    0.487390    0.502878    0.155420    11.00000    0.04622    0.04471 =
         0.03103   -0.00083   -0.00052   -0.01072
C21   1    0.055257    0.566913    0.122897    11.00000    0.04218    0.03875 =
         0.03563    0.00105   -0.00689    0.00086
C25   1    0.257933    0.376630    0.112713    11.00000    0.04177    0.03974 =
         0.03436    0.00150   -0.00359    0.00041
C33   1    0.260066    0.566486    0.113810    11.00000    0.04407    0.04072 =
         0.03291   -0.00037   -0.00419   -0.00596
C17   1    0.057532    0.376840    0.123271    11.00000    0.03772    0.03541 =
         0.03715    0.00056   -0.00576    0.00176
C18   1    0.004379    0.316592    0.126774    11.00000    0.03235    0.03275 =
         0.03655    0.00719   -0.01005   -0.00938
C37   1    0.417780    0.733674    0.100312    11.00000    0.05777    0.04406 =
         0.03863    0.00517   -0.00560   -0.02404
C22   1    0.001450    0.625634    0.127819    11.00000    0.04688    0.03938 =
         0.03155    0.00162   -0.00578    0.01137
C30   1    0.400988    0.237957    0.135661    11.00000    0.04746    0.04351 =
         0.03161   -0.00562   -0.00559    0.01383
C55   1    0.599849    0.599918    0.245988    11.00000    0.03151    0.03521 =
         0.03114   -0.00282   -0.00415   -0.00288
C34   1    0.314955    0.623315    0.109586    11.00000    0.05304    0.04510 =
         0.03757    0.00232   -0.00265   -0.01966
C26   1    0.314079    0.319338    0.108684    11.00000    0.04752    0.04382 =
         0.03494   -0.00204   -0.00193    0.00932
C39   1    0.357664    0.646938    0.138460    11.00000    0.04910    0.04345 =
         0.03723    0.00271   -0.00295   -0.01555
AFIX  43
H39   2    0.353147    0.625575    0.160685    11.00000   -1.20000
AFIX   0
C14   1    0.168568    0.492638    0.289406    11.00000    0.05013    0.06393 =
         0.03741   -0.00350   -0.00180   -0.01499

C49   1    0.599350    0.406058    0.247109    11.00000    0.03925    0.03392 =
         0.03808    0.00248   -0.00299    0.00341
C56   1    0.650380    0.660851    0.242660    11.00000    0.04178    0.03582 =
         0.02652   -0.00011   -0.00165   -0.01610
C31   1    0.349445    0.292525    0.138421    11.00000    0.04939    0.04736 =
         0.03507   -0.00374   -0.00179    0.01103
AFIX  43
H31   2    0.339168    0.310800    0.160978    11.00000   -1.20000
AFIX   0
C38   1    0.407075    0.701760    0.135026    11.00000    0.05185    0.03984 =
         0.03753    0.00321   -0.00801   -0.02364
C19   1   -0.033062    0.289625    0.097250    11.00000    0.04683    0.04302 =
         0.03530    0.00704   -0.00869   -0.01656
AFIX  43
H19   2   -0.025483    0.309081    0.074727    11.00000   -1.20000
AFIX   0

C52   1    0.705151    0.332393    0.267740    11.00000    0.03966    0.03837 =
         0.03388   -0.00033   -0.00598    0.00668
AFIX  43
H52   2    0.710413    0.361569    0.287275    11.00000   -1.20000
AFIX   0
C41   1    0.434469    0.470905    0.135939    11.00000    0.05253    0.05004 =
         0.03553    0.00031   -0.00262   -0.01073
AFIX  43
H41   2    0.395686    0.448335    0.147906    11.00000   -1.20000
AFIX   0

C23   1   -0.032797    0.655597    0.097767    11.00000    0.05575    0.04660 =
         0.03609   -0.00273   -0.00520    0.01510
AFIX  43
H23   2   -0.021107    0.639239    0.074954    11.00000   -1.20000
AFIX   0

C58   1    0.708867    0.672261    0.267168    11.00000    0.04393    0.04127 =
         0.03347    0.00798   -0.00948   -0.01535
AFIX  43
H58   2    0.716889    0.641589    0.285831    11.00000   -1.20000
AFIX   0
C50   1    0.649314    0.345535    0.243259    11.00000    0.03512    0.03964 =
         0.03776   -0.00189   -0.00448    0.01083

C29   1    0.415389    0.209961    0.101003    11.00000    0.04955    0.04605 =
         0.03695   -0.00161   -0.00642    0.01649
C7    1    0.153658    0.481580   -0.052214    11.00000    0.06275    0.06846 =
         0.03513   -0.00012    0.00091    0.02232
C3    1    0.117505    0.533995   -0.110810    11.00000    0.06869    0.07122 =
         0.03420    0.00172    0.00261    0.02406
AFIX  43
H3    2    0.085530    0.562905   -0.098146    11.00000   -1.20000
AFIX   0

C53   1    0.755744    0.276399    0.264948    11.00000    0.03364    0.03735 =
         0.03054   -0.00184   -0.00119    0.01067
C43   1    0.492487    0.502272    0.079405    11.00000    0.06903    0.06723 =
         0.04379   -0.00020    0.00221   -0.01119
C54   1    0.813963    0.263400    0.290333    11.00000    0.03425    0.03578 =
         0.03284   -0.00085   -0.00773    0.00955
AFIX  43
H54   2    0.821776    0.293212    0.309403    11.00000   -1.20000
AFIX   0

C16   1    0.232166    0.499646    0.232356    11.00000    0.04346    0.05050 =
         0.03482   -0.00458    0.00099   -0.00572
AFIX  43
H16   2    0.275402    0.510905    0.219392    11.00000   -1.20000
AFIX   0
C6    1    0.207349    0.448417   -0.151886    11.00000    0.05685    0.06346 =
         0.03192    0.00442    0.00274    0.01813
C40   1    0.447493    0.730331    0.165178    11.00000    0.05541    0.04572 =
         0.03805    0.00577   -0.00927   -0.02522
AFIX  43
H40   2    0.441469    0.711125    0.187869    11.00000   -1.20000
AFIX   0
C1    1    0.205377    0.442283   -0.112796    11.00000    0.06025    0.06644 =
         0.03354    0.00345    0.00276    0.01788
C20   1   -0.005730    0.284757    0.161231    11.00000    0.04222    0.03879 =
         0.03720    0.00459   -0.01120   -0.01190
AFIX  43
H20   2    0.020104    0.301610    0.181163    11.00000   -1.20000
AFIX   0

C57   1    0.640681    0.706293    0.213205    11.00000    0.03945    0.04130 =
         0.02915   -0.00037   -0.00907   -0.00879
AFIX  43
H57   2    0.603406    0.697565    0.196092    11.00000   -1.20000
AFIX   0
C59   1    0.755916    0.729585    0.264032    11.00000    0.04971    0.04343 =
         0.03092    0.00635   -0.00588   -0.02007
C42   1    0.435173    0.470090    0.098318    11.00000    0.06016    0.05934 =
         0.04033   -0.00266   -0.00106   -0.01046
AFIX  43
H42   2    0.396828    0.447745    0.085854    11.00000   -1.20000
AFIX   0

C4    1    0.122611    0.540113   -0.149370    11.00000    0.06856    0.07192 =
         0.03609    0.00420    0.00166    0.02703
AFIX  43
H4    2    0.094649    0.574172   -0.160545    11.00000   -1.20000
AFIX   0
C28   1    0.378382    0.240044    0.070078    11.00000    0.06111    0.05597 =
         0.03947   -0.00554   -0.00498    0.01926
AFIX  43
H28   2    0.388909    0.223998    0.047075    11.00000   -1.20000
AFIX   0
C15   1    0.234360    0.507588    0.269251    11.00000    0.04191    0.05679 =
         0.03673   -0.00940   -0.00220   -0.00613
AFIX  43
H15   2    0.278274    0.522490    0.280645    11.00000   -1.20000
AFIX   0
N2    3    0.250112    0.398898   -0.167709    11.00000    0.06140    0.06356 =
         0.03205    0.00393    0.00667    0.01860
N1    3    0.247024    0.390492   -0.100750    11.00000    0.06279    0.06567 =
         0.03664    0.00322    0.00147    0.01821
C32   1    0.438186    0.207562    0.166204    11.00000    0.06060    0.05522 =
         0.03464   -0.00699   -0.00672    0.01638
AFIX  43
H32   2    0.429362    0.224915    0.189104    11.00000   -1.20000
AFIX   0

C60   1    0.815379    0.742471    0.289028    11.00000    0.05888    0.05467 =
         0.04434    0.01312   -0.01665   -0.02791
AFIX  43
H60   2    0.824355    0.711717    0.307555    11.00000   -1.20000
AFIX   0

C24   1   -0.014000    0.653933    0.162174    11.00000    0.05473    0.04774 =
         0.04002   -0.00025   -0.00555    0.01571
AFIX  43
H24   2    0.009129    0.635361    0.182423    11.00000   -1.20000
AFIX   0
C2    1    0.158838    0.486427   -0.092474    11.00000    0.06402    0.07041 =
         0.03589    0.00423    0.00046    0.02130
C36   1    0.377778    0.707629    0.070754    11.00000    0.06733    0.05371 =
         0.04380    0.00598   -0.00611   -0.02977
AFIX  43
H36   2    0.383962    0.727180    0.048156    11.00000   -1.20000
AFIX   0
C35   1    0.328942    0.652831    0.074919    11.00000    0.06194    0.05005 =
         0.03859    0.00020   -0.00815   -0.02163
AFIX  43
H35   2    0.304790    0.634897    0.054778    11.00000   -1.20000
AFIX   0
C27   1    0.328915    0.291045    0.074554    11.00000    0.05693    0.05369 =
         0.04239   -0.00030   -0.00487    0.01482
AFIX  43
H27   2    0.303651    0.308254    0.054543    11.00000   -1.20000
AFIX   0
C13   1    0.111216    0.465691    0.269938    11.00000    0.05836    0.08020 =
         0.04107   -0.00927    0.00345   -0.02140
AFIX  43
H13   2    0.068585    0.450196    0.282106    11.00000   -1.20000
AFIX   0

C51   1    0.640100    0.299706    0.213729    11.00000    0.04918    0.04683 =
         0.04535   -0.00509   -0.01142    0.01829
AFIX  43
H51   2    0.603714    0.308602    0.196214    11.00000   -1.20000
AFIX   0

C12   1    0.112740    0.459981    0.232708    11.00000    0.05010    0.06830 =
         0.03963   -0.00671   -0.00345   -0.01331
AFIX  43
H12   2    0.069826    0.443554    0.221046    11.00000   -1.20000
AFIX   0
C11   1    0.212221    0.456475   -0.033374    11.00000    0.07873    0.08304 =
         0.05210    0.00010    0.00560    0.02400
AFIX  43
H11   2    0.255762    0.441437   -0.044962    11.00000   -1.20000
AFIX   0
C9    1    0.107821    0.520040    0.004994    11.00000    0.07407    0.07362 =
         0.04668    0.00038    0.00491    0.02103
AFIX  43
H9    2    0.080702    0.553744    0.016868    11.00000   -1.20000
AFIX   0
C10   1    0.205649    0.453248    0.007150    11.00000    0.07621    0.07568 =
         0.05037    0.00595    0.00074    0.01701

C45   1    0.542003    0.534454    0.137703    11.00000    0.05635    0.05890 =
         0.04017   -0.00148   -0.00146   -0.01665
AFIX  43
H45   2    0.577743    0.558713    0.150889    11.00000   -1.20000
AFIX   0
C44   1    0.548942    0.533248    0.099487    11.00000    0.06625    0.07208 =
         0.04682   -0.00016    0.00571   -0.02054
AFIX  43
H44   2    0.590572    0.552880    0.088247    11.00000   -1.20000
AFIX   0

C8    1    0.108048    0.520634   -0.033931    11.00000    0.07928    0.08228 =
         0.04531    0.00625    0.00366    0.02785
AFIX  43
H8    2    0.075073    0.549386   -0.046167    11.00000   -1.20000
AFIX   0

C46   1    0.496791    0.498649    0.039022    11.00000    0.07618    0.07778 =
         0.05087   -0.00122    0.00220   -0.00816
PART 1
C47   1    0.562483    0.501884    0.020267    21.00000    0.07635    0.07864 =
         0.05310    0.00022    0.00231   -0.00943
AFIX   3
H47   2    0.607793    0.501544    0.033067   -20.50000   -1.20000
AFIX   0
C48   1    0.564489    0.501401   -0.018583    21.00000    0.08043    0.08422 =
         0.05731   -0.00151    0.00396   -0.00696
AFIX   3
H48   2    0.611309    0.496101   -0.029673   -20.50000   -1.20000
AFIX   0
PART 2
C47'  1    0.472942    0.444167    0.019025   -21.00000    0.07635    0.07864 =
         0.05310    0.00022    0.00231   -0.00943
AFIX   3
H47'  2    0.454352    0.406057    0.030865    20.50000   -1.20000
AFIX   0
C48'  1    0.476122    0.450791   -0.016553   -21.00000    0.07793    0.07900 =
         0.05418   -0.00015    0.00255   -0.00793
AFIX   3
H48'  2    0.456372    0.412901   -0.028223    20.50000   -1.20000
AFIX   0
PART 1
N6    3    0.630799    0.481097    0.034631    20.50000    0.07672    0.07756 =
         0.05394   -0.00054    0.00216   -0.00566
N7    3    0.628934    0.487045   -0.032703    20.50000    0.08088    0.08355 =
         0.05791   -0.00005    0.00329   -0.00648
PART 2
N6'   3    0.416178    0.410226    0.031953   -20.50000    0.07672    0.07756 =
         0.05394   -0.00054    0.00216   -0.00566
N7'   3    0.424492    0.424106   -0.035655   -20.50000    0.08088    0.08355 =
         0.05791   -0.00005    0.00329   -0.00648
PART 1
S2    5    0.685471    0.493777    0.001648    20.50000    0.09367    0.09571 =
         0.07241   -0.00027    0.00316    0.00031
PART 2
S2'   5    0.373047    0.390690   -0.004531   -20.50000    0.09367    0.09571 =
         0.07241   -0.00027    0.00316    0.00031
HKLF 4


REM  230303f in C2/c
REM wR2 = 0.3075, GooF = S = 1.067, Restrained GooF = 1.035 for all data
REM R1 = 0.1070 for 6426 Fo > 4sig(Fo) and 0.1591 for all 11387 data
REM 779 parameters refined using 2403 restraints

END

WGHT      0.1571     63.5554

REM Highest difference peak  1.602,  deepest hole -1.984,  1-sigma level  0.159
Q1    1   0.1562  0.4187 -0.0331  11.00000  0.05    1.60
Q2    1   0.1505  0.4182  0.0053  11.00000  0.05    1.47
Q3    1   0.2024  0.4996  0.1607  11.00000  0.05    1.11
Q4    1   0.0788  0.4888  0.0027  11.00000  0.05    1.06
Q5    1   0.1786  0.5016  0.0813  11.00000  0.05    1.06
Q6    1   0.0797  0.4836 -0.0317  11.00000  0.05    1.00
Q7    1   0.4594  0.4718  0.2077  11.00000  0.05    1.00
Q8    1   0.5235  0.5318  0.2135  11.00000  0.05    0.98
Q9    1   0.5170  0.4743  0.2144  11.00000  0.05    0.96
Q10   1   0.1110  0.4974  0.0762  11.00000  0.05    0.96
;
_shelx_res_checksum                58119
_shelx_hkl_file
;
  -2  -2   0   11.96    0.77
  -3  -3   0 3964.68   26.45
  -4  -4   0  120.90    3.37
  -5  -5   0   49.62    2.43
  -6  -6   0  869.81   11.55
  -7  -7   0    3.36    1.83
  -8  -8   0   47.07    3.50
  -9  -9   0   25.36    2.75
 -10 -10   0    6.07    1.98
 -11 -11   0   23.51    3.40
 -12 -12   0    7.64    2.84
 -13 -13   0   12.53    2.63
 -14 -14   0    3.34    2.14
 -15 -15   0   -0.21    2.02
 -16 -16   0    6.97    2.85
 -17 -17   0   -4.10    2.77
   2   2   1   76.74    1.82
  -2  -2   1   89.10    2.08
  -3  -3   1  108.88    2.76
  -3  -3  -1  160.44    3.37
  -4  -4   1   11.57    1.38
  -4  -4  -1  812.22    9.25
  -5  -5   1  257.05    5.47
  -5  -5  -1  132.99    3.80
  -6  -6   1  470.19    8.21
  -6  -6  -1   93.20    3.72
  -7  -7   1    0.56    1.26
  -7  -7  -1  460.42    8.74
  -8  -8   1  250.70    7.11
  -8  -8  -1   94.84    4.42
  -9  -9   1   85.79    4.42
  -9  -9  -1    2.50    1.65
 -10 -10   1    4.00    1.75
 -10 -10  -1   26.26    3.03
 -11 -11   1  126.39    6.08
 -11 -11  -1   33.06    3.47
 -12 -12   1   27.97    3.31
 -12 -12  -1    2.62    1.96
 -13 -13   1   11.95    3.08
 -13 -13  -1    5.25    2.26
 -14 -14   1   10.60    3.22
 -14 -14  -1    0.96    1.99
 -15 -15   1    0.57    2.06
 -15 -15  -1   -1.01    2.00
 -16 -16   1    0.54    2.29
 -16 -16  -1    1.53    2.96
 -17 -17   1   -2.89    2.16
 -17 -17  -1   -3.21    2.95
  -1  -1   2  845.17    7.42
   2   2   2  470.57    5.63
  -2  -2   2   31.30    1.23
   3   3   2   60.33    2.16
  -3  -3   2  115.68    2.80
  -4  -4   2  659.23    8.22
  -4  -4  -2    0.31    1.28
  -5  -5   2   13.19    1.76
  -5  -5  -2  162.57    4.40
  -6  -6   2  315.81    6.66
  -6  -6  -2   31.46    2.37
  -7  -7   2  190.90    5.53
  -7  -7  -2    8.98    1.61
  -8  -8   2   37.76    2.82
  -8  -8  -2   -0.68    1.64
  -9  -9   2   16.46    2.24
  -9  -9  -2    3.06    1.70
 -10 -10   2    6.41    2.40
 -10 -10  -2    1.34    1.74
 -11 -11   2  124.70    5.93
 -11 -11  -2    4.77    2.08
 -12 -12   2    7.32    2.73
 -12 -12  -2   -0.52    2.28
 -13 -13   2    2.61    2.12
 -13 -13  -2    0.92    2.49
 -14 -14   2   59.31    5.00
 -14 -14  -2    0.17    2.44
 -15 -15   2    0.13    2.71
 -15 -15  -2    1.28    2.88
 -16 -16   2   -0.54    2.18
 -16 -16  -2   -3.85    2.49
 -17 -17   2    1.23    2.53
 -17 -17  -2   -1.10    3.10
   1   1   3   60.80    1.37
  -1  -1   3   46.46    1.25
   2   2   3    8.55    0.77
  -2  -2   3   15.32    0.95
   3   3   3   17.44    1.32
  -3  -3   3  135.64    3.02
   4   4   3   10.12    1.24
  -4  -4   3  383.06    5.93
  -5  -5   3  104.69    3.45
  -5  -5  -3   62.61    2.95
  -6  -6   3  306.61    6.28
  -6  -6  -3  130.48    4.42
  -7  -7   3  437.65    8.34
  -7  -7  -3   -1.27    1.44
  -8  -8   3  165.98    5.57
  -8  -8  -3   17.63    2.41
  -9  -9   3   34.29    3.23
  -9  -9  -3    1.58    1.55
 -10 -10   3   73.38    4.57
 -10 -10  -3    0.78    2.22
 -11 -11   3   90.91    5.06
 -11 -11  -3    1.42    2.45
 -12 -12   3    2.68    1.93
 -12 -12  -3    1.88    1.87
 -13 -13   3   45.02    4.59
 -13 -13  -3    0.37    1.79
 -14 -14   3   17.91    3.24
 -14 -14  -3    0.54    2.34
 -15 -15   3    0.39    2.72
 -15 -15  -3    3.05    2.74
 -16 -16   3    0.42    2.90
 -16 -16  -3   -0.03    2.67
 -17 -17   3    5.22    2.77
 -17 -17  -3    0.84    3.09
   0   0   4  395.10    4.15
   1   1   4  465.71    4.82
  -1  -1   4  387.72    4.31
   2   2   4   71.65    2.02
  -2  -2   4  481.07    5.50
   3   3   4  117.60    2.96
  -3  -3   4  116.14    2.97
   4   4   4  132.96    3.62
  -4  -4   4  347.90    5.66
   5   5   4    4.04    0.94
  -5  -5   4  334.91    6.06
  -6  -6   4   11.03    1.58
  -6  -6  -4    8.89    1.51
  -7  -7   4  202.14    5.61
  -7  -7  -4   47.74    2.95
  -8  -8   4   45.67    3.04
  -8  -8  -4    5.78    1.53
  -9  -9   4   19.29    2.76
  -9  -9  -4   -1.67    1.18
 -10 -10   4    9.89    2.53
 -10 -10  -4    0.88    2.08
 -11 -11   4   17.90    3.20
 -11 -11  -4    7.57    2.29
 -12 -12   4   51.13    4.17
 -12 -12  -4    0.19    2.34
 -13 -13   4    4.42    2.26
 -13 -13  -4    3.74    2.66
 -14 -14   4   10.50    3.29
 -14 -14  -4    9.27    2.55
 -15 -15   4   27.26    3.78
 -15 -15  -4    1.31    2.51
 -16 -16   4    1.56    2.90
 -16 -16  -4   -1.92    2.51
 -17 -17   4   -0.71    2.20
 -17 -17  -4    9.69    3.78
   0   0   5    0.87    0.40
   1   1   5   12.21    0.83
  -1  -1   5    1.90    0.54
   2   2   5   47.08    1.64
  -2  -2   5    3.53    0.93
   3   3   5    2.90    1.02
  -3  -3   5   48.24    2.07
   4   4   5   36.00    2.19
  -4  -4   5   31.47    1.83
   5   5   5    9.21    1.52
  -5  -5   5  125.07    3.82
  -6  -6   5  370.70    7.10
  -6  -6  -5   -0.54    0.97
  -7  -7   5   10.77    1.68
  -7  -7  -5   10.45    2.08
  -8  -8   5  163.52    5.43
  -8  -8  -5    1.21    1.26
  -9  -9   5   65.58    4.05
  -9  -9  -5   -0.17    1.29
 -10 -10   5    2.26    1.71
 -10 -10  -5   -0.64    1.37
 -11 -11   5   47.91    3.87
 -11 -11  -5    9.58    2.76
 -12 -12   5   34.76    3.94
 -12 -12  -5    2.69    1.97
 -13 -13   5    5.72    2.93
 -13 -13  -5    4.76    2.76
 -14 -14   5    2.14    2.16
 -14 -14  -5    8.05    2.58
 -15 -15   5    8.81    2.70
 -15 -15  -5    0.08    1.79
 -16 -16   5   -0.88    2.72
 -16 -16  -5    3.05    2.90
 -17 -17   5    2.45    3.24
 -17 -17  -5    6.97    3.31
   0   0   6  245.09    3.34
   1   1   6   85.69    1.97
  -1  -1   6    0.82    0.54
   2   2   6    3.69    0.67
  -2  -2   6  586.78    6.54
   3   3   6    3.71    1.02
  -3  -3   6  206.07    4.04
   4   4   6    3.93    0.94
  -4  -4   6    6.05    1.11
   5   5   6    0.99    1.26
  -5  -5   6  271.81    5.46
   6   6   6   21.92    2.22
  -6  -6   6  183.41    5.02
  -7  -7   6   13.26    2.06
  -7  -7  -6    0.62    1.21
  -8  -8   6   58.12    3.59
  -8  -8  -6   -0.69    1.63
  -9  -9   6   14.80    2.60
  -9  -9  -6   11.99    2.04
 -10 -10   6    7.53    2.05
 -10 -10  -6    0.40    1.46
 -11 -11   6    1.89    1.83
 -11 -11  -6    6.27    2.07
 -12 -12   6    9.04    2.33
 -12 -12  -6    1.66    2.39
 -13 -13   6   26.76    3.45
 -13 -13  -6    5.20    2.21
 -14 -14   6   11.51    2.73
 -14 -14  -6   22.69    3.90
 -15 -15   6   20.24    3.85
 -15 -15  -6   -0.97    1.73
 -16 -16   6    3.10    2.49
 -16 -16  -6   -1.26    2.53
 -17 -17   6   -3.88    2.75
 -17 -17  -6   14.39    3.87
   0   0   7    7.88    0.83
   1   1   7   29.39    1.21
  -1  -1   7   32.28    1.35
   2   2   7   33.02    1.57
  -2  -2   7    3.79    0.90
   3   3   7   12.01    1.19
  -3  -3   7   27.71    1.64
   4   4   7   20.47    1.69
  -4  -4   7   82.55    2.85
   5   5   7   24.24    1.96
  -5  -5   7    5.87    1.43
   6   6   7   72.20    3.30
  -6  -6   7   78.92    3.28
  -7  -7   7   93.85    3.83
  -8  -8   7   10.61    1.80
  -8  -8  -7   14.82    2.52
  -9  -9   7    6.30    1.79
  -9  -9  -7   71.55    4.17
 -10 -10   7   36.04    3.20
 -10 -10  -7    1.32    1.90
 -11 -11   7   15.91    3.02
 -11 -11  -7    4.01    2.31
 -12 -12   7   -1.47    2.28
 -12 -12  -7   12.01    2.56
 -13 -13   7   44.27    4.46
 -13 -13  -7   23.97    3.44
 -14 -14   7   25.22    3.91
 -14 -14  -7    5.71    2.90
 -15 -15   7   -0.56    1.97
 -15 -15  -7    1.62    2.02
 -16 -16   7    0.92    2.34
 -16 -16  -7    1.21    2.75
 -17 -17   7   -2.96    2.94
 -17 -17  -7    2.21    2.98
   0   0   8  428.07    5.19
   1   1   8    4.08    0.83
  -1  -1   8   22.35    1.43
   2   2   8   12.97    1.05
  -2  -2   8    9.47    1.37
   3   3   8  133.77    3.40
  -3  -3   8   85.73    2.70
   4   4   8    2.60    0.86
  -4  -4   8   31.04    2.04
   5   5   8   42.58    2.36
  -5  -5   8   15.86    1.80
   6   6   8  271.69    6.56
  -6  -6   8   55.58    2.77
   7   7   8   10.64    1.73
  -7  -7   8    0.00    1.10
  -8  -8   8    5.68    1.58
  -8  -8  -8   29.77    3.04
  -9  -9   8    1.01    1.48
  -9  -9  -8   23.20    2.70
 -10 -10   8    2.75    1.76
 -10 -10  -8    2.55    2.03
 -11 -11   8    7.72    2.67
 -11 -11  -8    3.60    1.77
 -12 -12   8   -0.62    1.62
 -12 -12  -8    3.80    2.31
 -13 -13   8   26.46    3.33
 -13 -13  -8   52.03    4.87
 -14 -14   8    4.50    2.25
 -14 -14  -8   -0.44    1.78
 -15 -15   8   -0.85    1.89
 -15 -15  -8    1.05    2.12
 -16 -16   8    4.81    3.16
 -16 -16  -8   -0.67    2.61
 -17 -17   8   -0.61    3.13
 -17 -17  -8    1.68    2.85
   0   0   9    0.35    0.65
   1   1   9    2.30    0.84
  -1  -1   9    2.76    1.17
   2   2   9    0.47    0.78
  -2  -2   9   39.94    1.85
   3   3   9    0.39    0.64
  -3  -3   9    1.00    0.92
   4   4   9    0.58    1.00
  -4  -4   9    4.65    1.10
   5   5   9   12.24    1.41
  -5  -5   9   14.21    1.53
   6   6   9    1.00    1.18
  -6  -6   9    3.17    1.23
   7   7   9   58.45    3.26
  -7  -7   9    0.26    1.21
  -8  -8   9    4.16    1.49
  -9  -9   9    0.86    1.48
  -9  -9  -9    3.72    2.22
 -10 -10   9    0.27    1.55
 -10 -10  -9    1.11    1.48
 -11 -11   9   16.37    2.53
 -11 -11  -9   42.51    3.89
 -12 -12   9    1.32    2.29
 -12 -12  -9    4.71    2.34
 -13 -13   9    2.10    2.47
 -13 -13  -9   13.56    3.08
 -14 -14   9    3.46    2.66
 -14 -14  -9    7.93    2.62
 -15 -15   9    0.23    2.62
 -15 -15  -9    5.20    3.03
 -16 -16   9    6.78    3.27
 -16 -16  -9   -0.90    2.58
 -17 -17   9    0.22    2.28
 -17 -17  -9   -1.31    2.11
   0   0  10   -1.12    0.92
   1   1  10    2.68    0.87
  -1  -1  10  145.89    3.34
   2   2  10  454.45    6.15
  -2  -2  10   93.12    2.90
   3   3  10   10.59    1.13
  -3  -3  10    2.07    1.28
   4   4  10   -0.37    0.97
  -4  -4  10    5.07    1.10
   5   5  10  132.05    4.18
  -5  -5  10    5.49    1.54
   6   6  10   -0.04    0.87
  -6  -6  10    2.88    1.59
   7   7  10   31.94    2.49
  -7  -7  10    6.41    1.88
   8   8  10   57.04    3.75
  -8  -8  10    5.09    1.99
  -9  -9  10    0.75    1.50
  -9  -9 -10   36.87    3.53
 -10 -10  10    0.83    1.58
 -10 -10 -10   -1.11    1.95
 -11 -11  10    3.13    1.78
 -11 -11 -10    3.82    1.79
 -12 -12  10   -1.58    2.16
 -12 -12 -10   24.87    3.22
 -13 -13  10    0.27    1.88
 -13 -13 -10    6.40    2.24
 -14 -14  10    3.88    2.21
 -14 -14 -10    1.68    2.06
 -15 -15  10   -2.02    2.38
 -15 -15 -10   19.70    3.85
 -16 -16  10   -1.58    1.98
 -16 -16 -10    0.75    2.87
 -17 -17  10   -0.74    2.11
 -17 -17 -10   -0.55    2.15
   0   0  11   -1.46    0.98
   1   1  11    5.42    1.03
  -1  -1  11    0.08    1.19
   2   2  11   19.37    1.46
  -2  -2  11    1.56    1.31
   3   3  11   67.35    2.57
  -3  -3  11   11.62    1.59
   4   4  11    8.12    1.32
  -4  -4  11    2.33    1.31
   5   5  11   24.39    2.07
  -5  -5  11   -0.18    1.31
   6   6  11  207.89    5.56
  -6  -6  11    1.01    1.09
   7   7  11   23.62    2.39
  -7  -7  11   11.95    1.73
   8   8  11    6.07    1.57
  -8  -8  11    2.05    1.41
  -9  -9  11    1.10    1.53
  -9  -9 -11  126.52    5.75
 -10 -10  11   -0.64    2.17
 -10 -10 -11   -0.26    1.46
 -11 -11  11    2.69    2.27
 -11 -11 -11    5.34    2.25
 -12 -12  11    1.42    1.83
 -12 -12 -11   19.65    2.93
 -13 -13  11    6.13    2.74
 -13 -13 -11   12.25    2.65
 -14 -14  11   -1.25    1.76
 -14 -14 -11    2.76    2.23
 -15 -15  11   -0.82    1.83
 -15 -15 -11   16.45    3.79
 -16 -16  11    0.85    2.11
 -16 -16 -11    1.32    3.08
 -17 -17  11   -1.28    2.13
 -17 -17 -11   -0.67    1.89
   0   0  12   88.08    2.73
   1   1  12  679.09    7.85
  -1  -1  12   77.70    2.71
   2   2  12   89.84    2.85
  -2  -2  12  480.61    6.64
   3   3  12   19.64    1.61
  -3  -3  12   13.24    1.66
   4   4  12   68.32    2.84
  -4  -4  12    8.86    1.58
   5   5  12   11.42    1.62
  -5  -5  12   26.70    2.24
   6   6  12    1.06    1.02
  -6  -6  12   15.30    1.72
   7   7  12  115.49    4.75
  -7  -7  12    2.53    1.73
   8   8  12   18.34    2.20
  -8  -8  12    0.98    1.37
   9   9  12   25.12    2.89
  -9  -9  12    0.07    1.43
 -10 -10  12   -0.64    2.06
 -10 -10 -12   -0.08    1.93
 -11 -11  12   -0.51    2.07
 -11 -11 -12   19.53    2.78
 -12 -12  12    3.85    2.42
 -12 -12 -12   16.79    3.02
 -13 -13  12   -2.09    1.52
 -13 -13 -12    0.39    1.61
 -14 -14  12   -2.09    2.40
 -14 -14 -12   19.10    3.55
 -15 -15  12   -1.17    2.41
 -15 -15 -12    1.25    2.61
 -16 -16  12    5.17    2.97
 -16 -16 -12   -0.85    2.87
 -17 -17 -12    0.49    2.84
   0   0  13    3.81    0.94
   1   1  13   32.56    1.80
  -1  -1  13    7.03    1.45
   2   2  13   15.01    1.32
  -2  -2  13   30.91    1.86
   3   3  13    1.21    0.95
  -3  -3  13    6.85    1.50
   4   4  13   32.10    2.02
  -4  -4  13    6.22    1.26
   5   5  13   85.24    3.62
  -5  -5  13   78.54    3.12
   6   6  13    1.32    1.00
  -6  -6  13   21.67    1.98
   7   7  13   83.88    3.88
  -7  -7  13    5.38    1.46
   8   8  13  124.69    5.28
  -8  -8  13   53.82    3.23
   9   9  13    2.27    1.49
  -9  -9  13    6.75    1.79
 -10 -10  13    0.11    1.47
 -10 -10 -13   -0.47    1.41
 -11 -11  13    5.65    1.86
 -11 -11 -13   35.32    3.65
 -12 -12  13    5.33    1.92
 -12 -12 -13    1.56    2.03
 -13 -13  13    1.34    2.33
 -13 -13 -13    2.59    2.20
 -14 -14  13   -0.72    1.78
 -14 -14 -13   16.32    3.31
 -15 -15  13   -1.67    2.41
 -15 -15 -13   -0.21    2.57
 -16 -16  13   -1.67    2.67
 -16 -16 -13   -0.67    2.60
 -17 -17 -13    0.58    2.91
   0   0  14  664.40    8.46
   1   1  14  337.03    5.65
  -1  -1  14   61.02    2.64
   2   2  14   39.34    2.14
  -2  -2  14  357.90    6.09
   3   3  14  376.81    6.57
  -3  -3  14   41.48    2.19
   4   4  14   33.56    2.09
  -4  -4  14   25.50    1.93
   5   5  14    0.40    0.88
  -5  -5  14   75.03    3.31
   6   6  14  113.42    4.28
  -6  -6  14    5.49    1.38
   7   7  14   20.60    2.13
  -7  -7  14    4.74    1.50
   8   8  14    3.26    1.57
  -8  -8  14   18.19    2.16
   9   9  14   14.42    2.41
  -9  -9  14    1.33    1.54
 -10 -10  14    2.92    1.68
 -11 -11  14    0.47    2.06
 -11 -11 -14   11.35    2.78
 -12 -12  14    4.46    2.45
 -12 -12 -14    1.73    1.58
 -13 -13  14    9.19    2.36
 -13 -13 -14    3.57    2.26
 -14 -14  14    0.56    2.25
 -14 -14 -14    4.35    2.36
 -15 -15  14    0.15    1.99
 -15 -15 -14   -1.09    2.35
 -16 -16  14   -0.94    1.98
 -16 -16 -14    0.67    2.77
   1   1  15   23.15    1.69
  -1  -1  15    5.15    1.13
   2   2  15   16.35    1.58
  -2  -2  15    3.84    1.45
   3   3  15   38.79    2.27
  -3  -3  15   32.54    2.20
   4   4  15    2.98    0.96
  -4  -4  15   56.93    2.86
   5   5  15    6.08    1.46
  -5  -5  15    8.00    1.43
   6   6  15   82.97    3.73
  -6  -6  15   69.87    3.23
   7   7  15   27.18    2.60
  -7  -7  15  131.87    4.62
   8   8  15   15.33    2.48
  -8  -8  15    5.67    1.67
   9   9  15   29.84    2.84
  -9  -9  15    3.60    1.62
  10  10  15    4.17    2.08
 -10 -10  15   24.95    2.64
 -11 -11  15    5.45    2.36
 -11 -11 -15    0.40    1.99
 -12 -12  15    4.35    1.95
 -12 -12 -15    3.18    1.86
 -13 -13  15   17.28    3.15
 -13 -13 -15    0.63    2.08
 -14 -14  15    3.29    1.97
 -14 -14 -15    0.97    2.06
 -15 -15  15    0.51    2.35
 -15 -15 -15    1.33    2.01
 -16 -16  15   -0.02    2.00
 -16 -16 -15    2.39    2.36
   0   0  16 1116.77   12.06
   1   1  16   92.00    3.17
  -1  -1  16  154.07    4.23
   2   2  16   95.93    3.33
  -2  -2  16   38.05    2.39
   3   3  16  206.94    4.97
  -3  -3  16  109.63    3.60
   4   4  16    0.48    1.13
  -4  -4  16    4.43    1.63
   5   5  16   47.39    2.84
  -5  -5  16   13.27    1.97
   6   6  16   60.84    3.35
  -6  -6  16  176.81    5.18
   7   7  16    2.43    1.25
  -7  -7  16   18.64    2.42
   8   8  16    4.11    1.49
  -8  -8  16    9.53    1.90
   9   9  16    3.15    2.04
  -9  -9  16   10.28    2.39
  10  10  16   12.46    2.22
 -10 -10  16    9.09    2.41
 -11 -11  16    8.90    2.10
 -11 -11 -16   -0.25    1.41
 -12 -12  16    0.91    1.62
 -12 -12 -16    2.06    1.82
 -13 -13  16   18.18    2.75
 -13 -13 -16    1.57    2.17
 -14 -14  16    4.40    2.11
 -14 -14 -16   -0.19    1.51
 -15 -15  16   -2.13    2.29
 -15 -15 -16    1.48    1.88
 -16 -16  16   -0.68    2.49
 -16 -16 -16    4.78    2.52
   1   1  17    9.16    1.36
  -1  -1  17    4.85    1.17
   2   2  17    1.71    0.86
  -2  -2  17    6.57    1.60
   3   3  17    4.20    1.25
  -3  -3  17   -0.85    1.00
   4   4  17    9.21    1.35
  -4  -4  17    3.23    1.29
   5   5  17    1.72    1.02
  -5  -5  17   69.58    3.35
   6   6  17    1.41    1.11
  -6  -6  17   11.11    2.06
   7   7  17    5.23    1.78
  -7  -7  17   11.73    2.21
   8   8  17    5.07    1.85
  -8  -8  17  110.55    4.42
   9   9  17    0.18    1.94
  -9  -9  17    4.40    2.24
  10  10  17   18.12    2.34
 -10 -10  17    4.85    2.31
 -11 -11  17   35.73    3.22
 -11 -11 -17    5.68    1.98
 -12 -12  17   10.92    2.73
 -12 -12 -17    2.84    1.86
 -13 -13  17    2.85    2.38
 -13 -13 -17    3.48    2.36
 -14 -14  17   13.24    3.16
 -14 -14 -17    1.31    1.79
 -15 -15  17    0.91    2.09
 -15 -15 -17    1.52    1.92
 -16 -16  17    0.56    2.89
 -16 -16 -17    0.48    2.66
   0   0  18    0.64    1.17
   1   1  18    0.73    1.05
  -1  -1  18    2.23    1.08
   2   2  18   34.76    2.25
  -2  -2  18   -0.42    1.07
   3   3  18    1.14    1.12
  -3  -3  18    1.34    1.16
   4   4  18   11.55    1.68
  -4  -4  18   52.98    2.73
   5   5  18    5.57    1.48
  -5  -5  18    0.96    1.25
   6   6  18    0.75    1.56
  -6  -6  18   12.72    2.18
   7   7  18    0.71    1.14
  -7  -7  18   51.86    3.35
   8   8  18   -0.02    1.19
  -8  -8  18    7.31    1.77
   9   9  18    0.42    1.94
  -9  -9  18    1.46    2.02
  10  10  18    8.15    1.91
 -10 -10  18   -0.35    1.41
  11  11  18    3.09    1.48
 -11 -11  18    8.47    2.56
 -12 -12  18    3.75    1.98
 -12 -12 -18   10.22    2.84
 -13 -13  18    3.05    1.99
 -13 -13 -18    2.23    2.15
 -14 -14  18   15.53    2.88
 -14 -14 -18    2.18    1.83
 -15 -15  18   -0.68    2.45
 -15 -15 -18    9.27    2.87
 -16 -16  18   -1.04    2.09
 -16 -16 -18    0.46    2.62
   0   0  19   -1.14    1.07
   1   1  19   -0.03    1.01
  -1  -1  19    0.06    1.34
   2   2  19    1.55    0.89
  -2  -2  19    0.92    1.12
   3   3  19    5.11    1.36
  -3  -3  19    1.72    1.27
   4   4  19   11.90    1.76
  -4  -4  19   -0.52    1.13
   5   5  19    2.66    1.41
  -5  -5  19    0.15    1.26
   6   6  19   12.25    1.84
  -6  -6  19   32.41    2.79
   7   7  19   12.17    2.12
  -7  -7  19   28.89    2.82
   8   8  19   -0.22    1.65
  -8  -8  19    0.29    1.42
   9   9  19   18.29    2.53
  -9  -9  19    1.99    1.57
  10  10  19   42.62    3.67
 -10 -10  19   16.44    2.35
  11  11  19    2.96    1.74
 -11 -11  19    4.48    1.78
 -12 -12  19   11.07    2.74
 -12 -12 -19   14.06    3.09
 -13 -13  19    7.08    2.61
 -13 -13 -19    7.90    2.69
 -14 -14  19    4.27    2.71
 -14 -14 -19    6.37    2.21
 -15 -15  19    0.38    2.66
 -15 -15 -19    3.99    2.43
 -16 -16  19   -2.50    1.92
 -16 -16 -19    2.46    2.86
   0   0  20    0.53    0.91
   1   1  20    3.36    1.26
  -1  -1  20   -0.39    0.95
   2   2  20    1.97    1.19
  -2  -2  20    2.71    1.58
   3   3  20    0.27    0.87
  -3  -3  20   10.82    2.03
   4   4  20  156.11    5.05
  -4  -4  20    0.89    1.18
   5   5  20    3.88    1.20
  -5  -5  20   11.66    1.76
   6   6  20    5.32    1.44
  -6  -6  20   -0.39    1.79
   7   7  20   14.68    2.24
  -7  -7  20    2.32    2.00
   8   8  20    3.57    1.86
  -8  -8  20    7.45    1.83
   9   9  20    3.74    1.57
  -9  -9  20    8.11    1.85
  10  10  20   11.71    2.65
 -10 -10  20   -0.12    1.98
  11  11  20   12.97    2.37
 -11 -11  20   -0.65    1.95
 -12 -12  20    5.29    1.98
 -12 -12 -20    6.04    2.42
 -13 -13  20   31.16    3.33
 -13 -13 -20    1.02    2.16
 -14 -14  20   -0.32    1.83
 -14 -14 -20   14.43    3.14
 -15 -15  20   -0.07    1.92
 -15 -15 -20    4.20    2.46
 -16 -16 -20   -0.01    2.03
   0   0  21    0.09    1.21
   1   1  21    0.19    0.88
  -1  -1  21    0.35    1.03
   2   2  21   16.47    1.88
  -2  -2  21    1.67    1.24
   3   3  21    1.04    1.31
  -3  -3  21    1.85    1.72
   4   4  21    4.96    1.55
  -4  -4  21    1.00    1.27
   5   5  21   60.34    3.31
  -5  -5  21   -0.51    1.25
   6   6  21    3.46    1.67
  -6  -6  21    2.02    1.94
   7   7  21   10.77    2.11
  -7  -7  21    1.88    2.00
   8   8  21   25.74    2.78
  -8  -8  21    6.57    2.18
   9   9  21   12.09    2.03
  -9  -9  21    2.28    1.51
  10  10  21    8.38    2.03
 -10 -10  21    4.78    1.71
  11  11  21   30.92    3.09
 -11 -11  21    1.38    1.58
 -12 -12  21    0.82    2.17
 -12 -12 -21    5.45    2.14
 -13 -13 -21    8.05    2.46
 -14 -14  21    0.88    1.83
 -14 -14 -21   13.98    3.22
 -15 -15  21    0.42    2.48
 -15 -15 -21    2.14    1.91
 -16 -16 -21    3.33    2.57
   0   0  22   20.64    2.12
   1   1  22   11.92    1.82
  -1  -1  22    4.31    1.68
   2   2  22    1.22    1.30
  -2  -2  22    6.17    1.88
   3   3  22   86.53    3.78
  -3  -3  22   56.80    3.08
   4   4  22   29.26    2.38
  -4  -4  22    0.54    1.41
   5   5  22    2.01    1.49
  -5  -5  22    5.41    1.90
   6   6  22   95.77    4.48
  -6  -6  22    4.05    2.03
   7   7  22    8.99    2.08
  -7  -7  22    0.66    1.42
   8   8  22    6.41    1.97
  -8  -8  22    0.57    1.95
   9   9  22   16.03    2.25
  -9  -9  22    8.23    2.27
  10  10  22   13.80    2.43
 -10 -10  22    1.33    1.52
  11  11  22   17.53    2.97
 -11 -11  22   -0.31    1.44
 -12 -12  22    0.17    1.56
 -13 -13  22    0.21    2.18
 -13 -13 -22    5.69    2.23
 -14 -14  22   -2.42    2.24
 -14 -14 -22   11.79    3.01
 -15 -15  22   -2.05    2.32
 -15 -15 -22    2.27    2.38
   0   0  23    1.10    1.38
   1   1  23    1.25    1.35
  -1  -1  23    4.70    1.76
   2   2  23    2.09    1.36
  -2  -2  23    8.89    1.69
   3   3  23   20.01    2.19
  -3  -3  23    9.60    1.79
   4   4  23   31.50    2.67
  -4  -4  23   13.65    2.34
   5   5  23    9.98    1.99
  -5  -5  23   -0.01    1.78
   6   6  23   61.62    3.77
  -6  -6  23   16.41    2.45
   7   7  23   76.13    4.42
  -7  -7  23    3.28    1.63
   8   8  23    0.97    1.73
  -8  -8  23    3.46    1.98
   9   9  23   29.62    2.91
  -9  -9  23   31.05    2.76
  10  10  23   43.81    3.85
 -10 -10  23    1.98    2.06
  11  11  23    2.40    2.12
 -11 -11  23   -1.86    1.98
  12  12  23    6.58    2.43
 -12 -12  23   -1.54    2.03
 -13 -13  23   -0.10    1.59
 -13 -13 -23    9.28    2.82
 -14 -14  23   -1.83    1.61
 -14 -14 -23    1.91    1.89
 -15 -15  23   -2.80    1.63
 -15 -15 -23    1.84    2.37
   0   0  24   99.75    4.13
   1   1  24   42.57    2.78
  -1  -1  24   60.56    3.57
   2   2  24   66.87    3.52
  -2  -2  24   24.47    2.61
   3   3  24   48.23    3.16
  -3  -3  24  135.19    4.96
   4   4  24   14.91    2.15
  -4  -4  24   35.89    3.03
   5   5  24  118.01    4.96
  -5  -5  24    4.12    2.06
   6   6  24   42.64    3.12
  -6  -6  24   47.56    3.03
   7   7  24    2.87    1.81
  -7  -7  24    9.21    1.93
   8   8  24   20.08    2.62
  -8  -8  24    0.24    1.52
   9   9  24   13.26    2.14
  -9  -9  24   24.39    2.52
  10  10  24   22.02    3.12
 -10 -10  24   -0.39    1.39
  11  11  24    0.13    1.84
 -11 -11  24    1.34    1.61
  12  12  24    6.32    2.09
 -12 -12  24   -1.45    1.47
 -13 -13  24   -0.43    2.22
 -13 -13 -24   15.34    3.19
 -14 -14  24   -0.24    2.33
 -14 -14 -24    4.67    2.57
 -15 -15  24   -1.80    2.33
 -15 -15 -24    4.17    2.15
   0   0  25    3.22    1.65
   1   1  25    3.54    1.62
  -1  -1  25    4.13    1.89
   2   2  25   17.60    2.20
  -2  -2  25    6.96    1.64
   3   3  25    1.66    1.17
  -3  -3  25    1.86    1.50
   4   4  25    0.34    1.47
  -4  -4  25   15.00    2.07
   5   5  25   14.72    2.04
  -5  -5  25   47.70    3.12
   6   6  25    8.29    2.03
  -6  -6  25    2.34    1.57
   7   7  25    1.63    1.33
  -7  -7  25    8.87    2.22
   8   8  25    5.43    1.91
  -8  -8  25   15.87    2.55
   9   9  25   15.41    2.54
  -9  -9  25    5.84    2.14
  10  10  25    2.39    2.01
 -10 -10  25    2.54    1.61
  11  11  25    3.46    1.61
 -11 -11  25    4.33    2.26
  12  12  25    5.74    2.45
 -12 -12  25    0.39    2.08
 -13 -13  25   -0.79    1.63
 -13 -13 -25    3.45    2.32
 -14 -14  25   -0.78    2.25
 -14 -14 -25    6.22    2.65
 -15 -15 -25    4.52    2.72
   0   0  26    2.19    1.69
   1   1  26   59.23    3.43
  -1  -1  26  217.97    6.49
   2   2  26  122.43    4.90
  -2  -2  26   29.71    2.90
   3   3  26    2.71    1.30
  -3  -3  26    2.92    2.09
   4   4  26    3.85    1.44
  -4  -4  26   36.43    3.08
   5   5  26    3.83    1.75
  -5  -5  26    2.63    2.02
   6   6  26    0.82    1.55
  -6  -6  26    5.70    2.19
   7   7  26    2.32    1.78
  -7  -7  26    0.52    1.38
   8   8  26   -0.09    1.13
  -8  -8  26   -0.34    1.83
   9   9  26    3.35    1.89
  -9  -9  26    8.73    1.88
  10  10  26   -0.92    1.64
 -10 -10  26   -0.45    1.87
  11  11  26    2.57    2.25
 -11 -11  26    3.55    1.70
  12  12  26    6.13    2.36
 -12 -12  26    0.54    1.59
 -13 -13  26   -0.94    2.18
 -13 -13 -26    1.53    1.83
 -14 -14  26    3.24    2.05
 -14 -14 -26    3.14    2.26
 -15 -15 -26    4.32    2.45
   0   0  27    0.25    1.66
   1   1  27    8.06    2.04
  -1  -1  27   11.34    2.29
   2   2  27    8.35    1.94
  -2  -2  27    9.51    2.23
   3   3  27   11.02    2.14
  -3  -3  27    8.29    1.94
   4   4  27    7.78    1.93
  -4  -4  27    5.59    1.74
   5   5  27    1.68    1.26
  -5  -5  27    3.20    2.10
   6   6  27   32.85    2.87
  -6  -6  27   13.06    2.10
   7   7  27   21.45    2.76
  -7  -7  27    2.64    1.51
   8   8  27   -1.13    1.53
  -8  -8  27    0.03    1.27
   9   9  27    4.62    1.68
  -9  -9  27   22.52    2.52
  10  10  27   -0.12    1.30
 -10 -10  27    5.17    1.79
  11  11  27   -1.11    2.14
 -11 -11  27    0.20    2.00
  12  12  27    1.71    1.62
 -12 -12  27    4.91    2.29
 -13 -13  27    3.60    1.95
 -14 -14  27   -0.47    2.32
 -14 -14 -27    9.47    3.17
   0   0  28   14.99    2.13
   1   1  28  292.99    7.86
  -1  -1  28    2.06    1.84
   2   2  28    0.91    1.26
  -2  -2  28   98.82    4.71
   3   3  28    6.86    1.91
  -3  -3  28    0.18    2.02
   4   4  28   18.13    2.46
  -4  -4  28    1.35    1.96
   5   5  28   -0.98    1.55
  -5  -5  28   86.46    4.18
   6   6  28    8.16    1.99
  -6  -6  28    0.69    1.49
   7   7  28   19.47    2.51
  -7  -7  28    4.11    2.05
   8   8  28    1.87    1.74
  -8  -8  28    7.77    2.11
   9   9  28    2.65    1.95
  -9  -9  28   10.69    2.33
  10  10  28   -1.84    1.65
 -10 -10  28    7.10    2.31
  11  11  28    2.11    1.71
 -11 -11  28   16.60    2.46
  12  12  28   -0.29    1.93
 -12 -12  28   10.17    2.23
 -13 -13  28    0.25    2.02
 -14 -14  28   -0.31    1.71
 -14 -14 -28    5.69    2.65
   0   0  29   -0.71    1.66
   1   1  29   17.99    2.53
  -1  -1  29    0.86    1.84
   2   2  29    7.24    1.66
  -2  -2  29    0.53    1.46
   3   3  29   -0.52    1.50
  -3  -3  29    0.27    1.99
   4   4  29   -0.02    1.52
  -4  -4  29    4.54    1.69
   5   5  29    1.61    1.68
  -5  -5  29   13.38    2.47
   6   6  29    4.10    1.47
  -6  -6  29    0.48    1.90
   7   7  29    2.46    1.80
  -7  -7  29    6.35    1.76
   8   8  29    0.42    1.70
  -8  -8  29    8.48    1.85
   9   9  29   -2.15    1.63
  -9  -9  29    3.84    1.60
  10  10  29   -1.32    1.76
 -10 -10  29   10.28    2.04
  11  11  29    2.64    2.41
 -11 -11  29    2.56    2.20
  12  12  29   -0.67    1.91
 -12 -12  29    3.25    2.30
 -13 -13  29    0.65    2.24
 -14 -14  29    0.85    1.87
   0   0  30    0.92    1.79
   1   1  30    7.32    1.84
  -1  -1  30   -1.49    1.66
   2   2  30    0.58    1.61
  -2  -2  30    6.71    1.87
   3   3  30    1.33    1.65
  -3  -3  30   15.24    2.55
   4   4  30    0.37    1.56
  -4  -4  30    0.12    1.96
   5   5  30    0.24    1.18
  -5  -5  30   20.66    2.46
   6   6  30    5.82    1.95
  -6  -6  30   26.83    2.65
   7   7  30    0.51    1.25
  -7  -7  30   -0.31    1.88
   8   8  30    2.06    1.94
  -8  -8  30    5.29    1.70
   9   9  30   -0.07    1.75
  -9  -9  30   12.61    2.40
  10  10  30   -0.59    1.75
 -10 -10  30    5.14    2.13
  11  11  30    1.01    1.74
 -11 -11  30    1.11    1.53
 -12 -12  30    0.62    1.57
 -13 -13  30    5.22    2.09
   0   0  31    1.43    1.75
   1   1  31    1.10    1.82
  -1  -1  31   -0.71    1.73
   2   2  31    3.25    1.79
  -2  -2  31   -0.64    1.89
   3   3  31    1.33    1.26
  -3  -3  31   -0.73    1.91
   4   4  31    1.66    1.36
  -4  -4  31    1.39    1.52
   5   5  31   -0.12    1.61
  -5  -5  31    6.80    2.22
   6   6  31   -0.10    1.62
  -6  -6  31    6.62    2.19
   7   7  31    0.25    1.80
  -7  -7  31    4.48    1.68
   8   8  31   -0.28    1.76
  -8  -8  31    1.01    1.86
   9   9  31    0.27    1.86
  -9  -9  31    4.36    1.70
  10  10  31    6.28    2.24
 -10 -10  31    4.58    1.66
 -11 -11  31   -0.95    1.82
 -12 -12  31    3.20    2.16
 -13 -13  31    2.75    2.43
   0   0  32   -0.67    1.23
   1   1  32    2.17    1.45
  -1  -1  32    0.56    1.78
   2   2  32   44.16    3.45
  -2  -2  32    3.01    2.05
   3   3  32   16.18    2.51
  -3  -3  32   -2.09    1.19
   4   4  32    0.86    1.26
  -4  -4  32    2.30    1.99
   5   5  32   12.44    2.46
  -5  -5  32   -0.60    1.43
   6   6  32   -0.17    1.26
  -6  -6  32    8.47    1.94
   7   7  32    0.11    1.33
  -7  -7  32    5.51    2.15
   8   8  32    4.28    1.67
  -8  -8  32    0.89    1.51
   9   9  32   -1.61    1.70
  -9  -9  32    5.35    2.18
 -10 -10  32    0.03    1.89
 -11 -11  32    0.50    1.49
 -12 -12  32    0.39    1.95
 -13 -13  32    0.61    1.63
   0   0  33    0.87    1.22
   1   1  33    1.98    1.82
  -1  -1  33    2.70    1.89
   2   2  33    5.81    2.00
  -2  -2  33   -0.78    1.73
   3   3  33    2.35    1.76
  -3  -3  33    6.12    1.87
   4   4  33    4.57    1.99
  -4  -4  33    0.74    1.41
   5   5  33   22.01    2.98
  -5  -5  33    2.71    2.03
   6   6  33    7.69    2.26
  -6  -6  33    0.90    1.90
   7   7  33    2.09    1.96
  -7  -7  33   -0.52    1.44
   8   8  33   17.78    2.97
  -8  -8  33   -0.85    1.80
  -9  -9  33   -0.36    1.48
 -10 -10  33    8.57    2.05
 -11 -11  33    0.48    1.96
 -12 -12  33    0.33    1.58
 -13 -13  33   -0.72    1.48
   0   0  34   12.02    2.41
   1   1  34    4.27    2.00
  -1  -1  34    2.42    1.85
   2   2  34   15.57    2.37
  -2  -2  34    8.41    2.35
   3   3  34    5.53    2.06
  -3  -3  34    8.85    2.38
   4   4  34   39.86    3.67
  -4  -4  34    1.35    1.89
   5   5  34   22.38    3.02
  -5  -5  34    1.52    1.95
   6   6  34    1.85    1.93
  -6  -6  34    2.79    1.60
   7   7  34    8.04    2.23
  -7  -7  34    0.64    1.90
  -8  -8  34    0.08    1.40
  -9  -9  34    0.20    1.91
 -10 -10  34   -1.19    1.92
 -11 -11  34    2.42    1.68
 -12 -12  34   -0.40    2.10
   0   0  35    3.65    1.90
   1   1  35    0.21    1.76
  -1  -1  35    1.47    1.83
   2   2  35    3.73    1.94
  -2  -2  35    8.15    2.27
   3   3  35    6.08    2.19
  -3  -3  35   14.82    2.70
   4   4  35   14.64    2.64
  -4  -4  35    0.92    1.88
   5   5  35    4.93    2.15
  -5  -5  35    0.44    1.43
   6   6  35    2.29    1.96
  -6  -6  35    5.60    2.23
  -7  -7  35   -0.06    1.47
  -8  -8  35    0.65    1.85
  -9  -9  35    2.61    1.65
 -10 -10  35    0.45    1.55
 -11 -11  35    0.13    1.88
 -12 -12  35    1.19    1.72
   0   0  36    3.48    1.99
   1   1  36   32.50    3.49
  -1  -1  36    5.59    2.15
   2   2  36    3.23    2.11
  -2  -2  36   95.16    5.22
   3   3  36   17.34    2.82
  -3  -3  36    4.77    2.18
   4   4  36   65.40    4.66
  -4  -4  36    1.91    1.53
   5   5  36    2.29    1.99
  -5  -5  36    2.45    2.01
  -6  -6  36   -1.07    1.79
  -7  -7  36    0.89    1.92
  -8  -8  36   -0.05    1.86
  -9  -9  36    1.30    1.94
 -10 -10  36    0.10    1.90
 -11 -11  36   -0.83    1.92
   0   0  37    1.65    1.52
   1   1  37    3.41    2.08
  -1  -1  37    5.98    2.24
   2   2  37    3.09    2.16
  -2  -2  37    4.35    1.73
   3   3  37    9.55    2.49
  -3  -3  37    5.30    1.83
   4   4  37    3.82    2.08
  -4  -4  37   25.90    3.32
  -5  -5  37    5.51    2.14
  -6  -6  37    3.66    1.76
  -7  -7  37   12.49    2.31
  -8  -8  37   10.28    2.18
  -9  -9  37    0.86    1.89
 -10 -10  37    3.67    2.22
 -11 -11  37    1.34    1.62
   0   0  38  124.48    6.27
   1   1  38    2.36    2.05
  -1  -1  38    3.57    2.02
   2   2  38    4.88    2.37
  -2  -2  38    5.01    1.78
   3   3  38   70.89    4.93
  -3  -3  38   92.94    5.20
   4   4  38    1.15    1.89
  -4  -4  38    3.75    2.13
  -5  -5  38    7.83    2.29
  -6  -6  38   14.34    2.64
  -7  -7  38    3.55    2.06
  -8  -8  38    2.22    2.12
  -9  -9  38    0.02    1.48
 -10 -10  38    1.14    1.64
 -11 -11  38    2.38    2.14
   0   0  39    7.67    2.45
   1   1  39    1.18    1.85
  -1  -1  39    1.38    1.87
   2   2  39    2.83    2.20
  -2  -2  39    3.93    1.70
  -3  -3  39    9.70    2.34
  -4  -4  39    2.88    2.05
  -5  -5  39    5.66    2.01
  -6  -6  39   12.37    2.30
  -7  -7  39    2.67    1.99
  -8  -8  39   12.05    2.32
  -9  -9  39    7.18    2.36
 -10 -10  39    2.80    2.16
   0   0  40   19.33    3.12
   1   1  40    3.54    2.06
  -1  -1  40   51.52    4.28
   2   2  40   37.05    4.04
  -2  -2  40    0.19    1.42
  -3  -3  40   21.25    3.06
  -4  -4  40   25.71    3.03
  -5  -5  40    0.08    1.43
  -6  -6  40    4.86    2.10
  -7  -7  40    5.98    1.89
  -8  -8  40    3.18    2.13
  -9  -9  40    2.78    1.71
 -10 -10  40    1.16    1.56
   0   0  41    1.88    1.92
  -1  -1  41    4.79    2.10
  -2  -2  41    2.64    2.04
  -3  -3  41    4.51    2.02
  -4  -4  41    9.99    2.52
  -5  -5  41    4.96    2.22
  -6  -6  41    4.37    1.81
  -7  -7  41   10.57    2.50
  -8  -8  41    3.94    2.13
  -9  -9  41    5.01    2.24
  -1  -1  42   11.67    2.36
  -2  -2  42    8.43    2.39
  -3  -3  42    2.35    1.94
  -4  -4  42    7.18    2.27
  -5  -5  42    2.98    2.06
  -5  -5  42    2.72    2.07
  -6  -6  42    1.06    1.94
  -7  -7  42    2.31    1.52
  -8  -8  42    1.18    1.54
  -9  -9  42    0.71    1.99
  -2  -2  43    3.71    1.94
  -3  -3  43    2.48    1.88
  -4  -4  43    2.59    1.96
  -5  -5  43    4.20    2.10
  -6  -6  43    3.68    2.24
  -7  -7  43    5.28    2.18
  -8  -8  43    3.64    2.16
  -3  -3  44    2.36    1.47
  -4  -4  44    5.66    2.10
  -5  -5  44    4.05    1.76
  -6  -6  44    8.75    2.40
  -7  -7  44    5.61    2.15
  -5  -5  45    5.27    2.21
  -6  -6  45    2.80    1.61
  -7  -7  45    4.96    1.87
 -16 -18   0    0.94    3.16
 -15 -17   0    2.14    2.90
 -14 -16   0   -1.75    2.49
 -13 -15   0   13.35    3.25
 -12 -14   0    1.00    1.82
 -11 -13   0    4.14    2.05
 -10 -12   0   41.34    3.87
  -9 -11   0   18.61    2.69
  -8 -10   0   40.70    3.36
  -7  -9   0   55.34    3.59
  -6  -8   0  109.22    4.37
  -5  -7   0  189.44    5.02
  -4  -6   0   18.04    1.62
  -3  -5   0  388.76    6.39
   2   4   0   86.80    2.39
   1   3   0    7.52    0.77
   0   2   0 1864.17   15.19
  -3  -1   0 1159.10    9.65
  -4  -2   0   -0.13    0.91
  -5  -3   0   19.87    1.52
  -6  -4   0  375.17    6.62
  -7  -5   0    3.20    1.56
  -8  -6   0   38.17    2.63
  -9  -7   0   93.15    4.34
 -10  -8   0    1.73    1.90
 -11  -9   0    7.82    2.03
 -12 -10   0   46.49    4.11
 -13 -11   0    1.55    1.77
 -14 -12   0    2.10    2.49
 -15 -13   0    0.61    1.98
 -16 -14   0   -1.26    1.78
 -17 -15   0   -2.38    2.65
 -18 -16   0   -0.18    3.09
 -16 -18   1   -2.82    3.05
 -16 -18  -1   -1.36    2.90
 -15 -17   1   -0.50    2.86
 -15 -17  -1   -0.49    1.96
 -14 -16   1    4.00    3.03
 -14 -16  -1   -0.18    1.94
 -13 -15   1   15.63    3.46
 -13 -15  -1   -1.05    1.84
 -12 -14   1   23.54    3.64
 -12 -14  -1   -0.53    1.78
 -11 -13   1   44.74    3.95
 -11 -13  -1   13.44    3.19
 -10 -12   1   11.81    2.52
 -10 -12  -1    2.98    2.67
  -9 -11   1   46.80    3.78
  -9 -11  -1   -1.06    1.53
  -8 -10   1   73.76    4.23
  -8 -10  -1   17.47    2.39
  -7  -9   1    2.55    1.50
  -7  -9  -1   81.05    4.17
  -6  -8   1  115.17    4.35
  -6  -8  -1    0.83    1.52
  -5  -7   1  321.61    6.63
  -5  -7  -1  107.42    4.10
  -4  -6   1   10.29    1.35
  -4  -6  -1  280.79    5.92
  -3  -5   1   12.02    1.46
   3   5   1    1.23    0.76
  -2  -4   1    0.70    0.92
   2   4   1   10.51    1.08
  -1  -3   1   24.61    1.16
   1   3   1  232.05    3.65
   0   2   1    2.00    0.35
   0   2  -1    1.15    0.35
  -2   0   1    0.37    0.32
  -3  -1   1    4.26    0.78
  -3  -1  -1    0.35    0.60
  -4  -2   1    4.38    0.83
  -4  -2  -1  194.85    3.67
  -5  -3   1   25.20    1.77
  -5  -3  -1    0.42    1.06
  -6  -4   1    7.84    1.47
  -6  -4  -1    1.38    0.97
  -7  -5   1   17.60    2.02
  -7  -5  -1  336.70    6.94
  -8  -6   1    6.01    1.45
  -8  -6  -1   16.39    2.23
  -9  -7   1   19.39    2.47
  -9  -7  -1    1.66    1.39
 -10  -8   1    8.12    2.24
 -10  -8  -1   15.83    2.64
 -11  -9   1   10.63    2.13
 -11  -9  -1    4.02    1.71
 -12 -10   1   33.59    3.34
 -12 -10  -1    1.64    1.76
 -13 -11   1    2.73    2.41
 -13 -11  -1    2.67    2.38
 -14 -12   1   12.26    2.68
 -14 -12  -1    5.52    2.12
 -15 -13   1   10.42    3.23
 -15 -13  -1    1.13    2.01
 -16 -14   1    0.33    2.00
 -16 -14  -1    1.27    2.59
 -17 -15   1    0.50    2.75
 -17 -15  -1   -0.42    2.85
 -18 -16   1   -3.62    2.80
 -18 -16  -1   -0.72    2.90
 -16 -18   2   -2.34    3.02
 -16 -18  -2    1.49    2.43
 -15 -17   2   -3.10    2.74
 -15 -17  -2   -0.59    2.02
 -14 -16   2   92.27    6.40
 -14 -16  -2    0.60    1.98
 -13 -15   2   -0.09    1.88
 -13 -15  -2   -2.51    2.48
 -12 -14   2    1.55    1.98
 -12 -14  -2   -1.23    2.60
 -11 -13   2   66.27    4.91
 -11 -13  -2   -0.30    1.79
 -10 -12   2    5.83    2.62
 -10 -12  -2    2.26    1.99
  -9 -11   2    7.25    2.10
  -9 -11  -2    4.93    2.35
  -8 -10   2   50.15    3.59
  -8 -10  -2    6.03    1.77
  -7  -9   2  103.09    4.70
  -7  -9  -2    9.59    1.77
  -6  -8   2   64.66    3.39
  -6  -8  -2   43.18    2.82
  -5  -7   2   15.88    1.80
  -5  -7  -2  223.74    5.99
  -4  -6   2  191.49    4.62
  -3  -5   2   14.01    1.31
   3   5   2   72.59    2.73
  -2  -4   2    1.26    0.70
   2   4   2   11.80    1.12
  -1  -3   2  146.11    2.59
   1   3   2   22.21    1.17
   0   2   2   13.74    0.80
  -1   1   2  757.86    6.93
  -2   0   2   35.57    1.17
  -3  -1   2   61.10    1.79
  -3  -1  -2   17.65    0.95
  -4  -2   2    2.57    1.13
  -4  -2  -2   51.23    1.84
  -5  -3   2   11.57    1.27
  -5  -3  -2    3.38    1.13
  -6  -4   2  142.34    3.92
  -6  -4  -2    3.28    1.23
  -7  -5   2  379.96    7.22
  -7  -5  -2   22.85    1.95
  -8  -6   2   22.25    2.36
  -8  -6  -2   12.84    1.80
  -9  -7   2   55.46    3.29
  -9  -7  -2   -0.03    1.35
 -10  -8   2   13.63    2.51
 -10  -8  -2   -0.11    2.01
 -11  -9   2   26.39    3.19
 -11  -9  -2    1.58    2.15
 -12 -10   2    9.82    2.30
 -12 -10  -2   -0.90    1.46
 -13 -11   2    1.66    1.85
 -13 -11  -2   -0.53    1.61
 -14 -12   2   30.03    3.98
 -14 -12  -2    0.44    1.71
 -15 -13   2    0.51    1.98
 -15 -13  -2    2.28    2.52
 -16 -14   2    1.24    2.78
 -16 -14  -2    0.83    2.61
 -17 -15   2    0.92    2.20
 -17 -15  -2   -0.71    2.75
 -18 -16   2   -3.59    2.76
 -18 -16  -2   -0.47    3.00
 -16 -18   3   -4.41    3.01
 -16 -18  -3   -0.48    2.20
 -15 -17   3   -0.10    2.25
 -15 -17  -3   -1.15    1.95
 -14 -16  -3    0.34    2.50
 -13 -15   3    4.21    2.78
 -13 -15  -3    0.59    2.62
 -12 -14   3   10.87    3.10
 -12 -14  -3    0.96    2.01
 -11 -13   3   39.12    3.75
 -11 -13  -3    0.62    2.45
 -10 -12   3   42.75    3.95
 -10 -12  -3   -1.78    1.59
  -9 -11   3    4.59    1.86
  -9 -11  -3   -0.14    1.98
  -8 -10   3   44.67    3.58
  -8 -10  -3    2.34    1.52
  -7  -9   3  147.91    5.35
  -7  -9  -3   -2.31    1.58
  -6  -8   3    8.30    1.96
  -6  -8  -3   30.29    2.55
  -5  -7   3  123.26    4.28
  -5  -7  -3   51.36    3.17
  -4  -6   3  134.16    4.02
   4   6   3    8.13    1.23
  -3  -5   3   18.01    1.48
   3   5   3    1.59    0.96
  -2  -4   3    2.00    1.03
   2   4   3   27.52    1.69
  -1  -3   3   42.99    1.51
   1   3   3    6.53    0.76
   0  -2   3    2.24    0.43
   0   2   3    2.46    0.61
  -1   1   3   45.61    1.25
  -2   0   3    0.00    0.63
   3   1   3   78.87    1.91
  -3  -1   3    2.02    0.64
  -4  -2   3    0.83    0.80
  -4  -2  -3   36.50    1.75
  -5  -3   3    9.29    1.24
  -5  -3  -3   22.78    1.49
  -6  -4   3    6.47    1.43
  -6  -4  -3   -0.14    0.98
  -7  -5   3  250.35    5.86
  -7  -5  -3    5.61    1.24
  -8  -6   3   22.17    2.11
  -8  -6  -3    4.70    1.62
  -9  -7   3    7.44    1.70
  -9  -7  -3    8.70    2.08
 -10  -8   3   29.73    3.05
 -10  -8  -3   -1.13    1.91
 -11  -9   3   27.76    3.25
 -11  -9  -3    3.91    2.31
 -12 -10   3    1.35    2.47
 -12 -10  -3    4.50    2.46
 -13 -11   3   10.47    3.00
 -13 -11  -3    8.98    2.68
 -14 -12   3   54.02    4.49
 -14 -12  -3    3.49    2.41
 -15 -13   3    0.75    1.98
 -15 -13  -3    6.16    2.77
 -16 -14   3    3.34    2.99
 -16 -14  -3    2.77    2.80
 -17 -15   3    1.95    2.32
 -17 -15  -3    0.65    2.89
 -18 -16   3   -2.89    2.85
 -18 -16  -3   -1.38    2.90
 -16 -18   4    1.32    2.50
 -16 -18  -4    0.23    2.34
 -15 -17   4   12.46    3.14
 -15 -17  -4   -1.25    1.96
 -14 -16   4    8.74    3.33
 -14 -16  -4    4.99    3.02
 -13 -15   4    3.25    2.17
 -13 -15  -4   -0.01    1.94
 -12 -14   4   96.12    5.79
 -12 -14  -4    1.87    2.64
 -11 -13   4   22.10    3.44
 -11 -13  -4    0.50    1.92
 -10 -12   4    2.50    1.86
 -10 -12  -4   -1.35    2.13
  -9 -11   4   22.96    2.77
  -9 -11  -4   -0.21    1.44
  -8 -10   4   12.86    2.38
  -8 -10  -4    0.16    1.32
  -7  -9   4   52.53    3.43
  -7  -9  -4   -0.03    1.77
  -6  -8   4    6.54    1.85
  -6  -8  -4   -0.08    1.20
  -5  -7   4   78.94    3.32
   5   7   4    7.95    1.73
  -4  -6   4   75.15    3.07
   4   6   4   40.66    2.56
  -3  -5   4    9.32    1.18
   3   5   4    3.94    1.23
  -2  -4   4   65.30    2.18
   2   4   4   68.43    2.39
  -1  -3   4    1.23    0.49
   1   3   4    7.14    0.79
   0  -2   4    0.68    0.45
   0   2   4    0.19    0.62
  -1   1   4  283.77    3.69
  -2   0   4    8.11    0.89
   3   1   4    1.12    0.66
  -3  -1   4    3.27    1.02
   4   2   4    2.12    0.93
  -4  -2   4    6.42    1.32
  -5  -3   4   40.78    2.04
  -5  -3  -4   21.22    1.55
  -6  -4   4    9.43    1.30
  -6  -4  -4    9.39    1.22
  -7  -5   4  439.71    7.84
  -7  -5  -4   33.41    2.20
  -8  -6   4   55.54    3.24
  -8  -6  -4    1.29    1.06
  -9  -7   4    1.33    1.88
  -9  -7  -4   14.98    2.00
 -10  -8   4   29.16    2.79
 -10  -8  -4    3.73    2.10
 -11  -9   4   11.05    2.72
 -11  -9  -4    0.72    1.57
 -12 -10   4    5.59    2.13
 -12 -10  -4   16.02    2.65
 -13 -11   4    3.00    1.97
 -13 -11  -4   -0.14    1.52
 -14 -12   4   10.87    2.66
 -14 -12  -4    2.58    1.85
 -15 -13   4   16.10    3.45
 -15 -13  -4    1.54    1.88
 -16 -14   4    0.15    1.99
 -16 -14  -4    1.16    2.58
 -17 -15   4    1.02    2.24
 -17 -15  -4   -2.73    2.48
 -18 -16   4   -1.02    3.09
 -18 -16  -4   -1.07    3.02
 -16 -18   5   -0.71    2.22
 -16 -18  -5    1.77    2.45
 -15 -17   5    6.24    2.75
 -15 -17  -5    0.17    2.17
 -14 -16   5    5.71    3.12
 -14 -16  -5    7.38    3.15
 -13 -15   5    1.85    2.16
 -13 -15  -5    2.03    2.16
 -12 -14   5   46.22    4.51
 -12 -14  -5    2.45    2.68
 -11 -13   5    8.01    2.25
 -11 -13  -5    7.56    2.85
 -10 -12   5    3.03    1.85
 -10 -12  -5   13.21    2.56
  -9 -11   5   39.24    3.29
  -9 -11  -5    0.58    1.49
  -8 -10   5   25.40    2.86
  -8 -10  -5    2.76    1.57
  -7  -9   5    6.61    1.64
  -7  -9  -5    8.64    1.90
  -6  -8   5   66.71    3.24
   6   8   5    4.86    1.26
  -5  -7   5  175.54    4.72
   5   7   5    1.82    1.42
  -4  -6   5   23.32    1.72
   4   6   5    6.09    1.25
  -3  -5   5   10.60    1.37
   3   5   5   48.50    2.28
  -2  -4   5    8.77    1.17
   2   4   5   36.12    2.03
  -1  -3   5    6.50    0.75
   1   3   5    1.98    0.84
   0  -2   5   47.84    1.28
   0   2   5   50.24    1.58
  -1   1   5    5.90    0.81
   2   0   5   -0.11    0.39
  -2   0   5    0.60    0.54
   3   1   5   16.64    1.03
  -3  -1   5    1.09    1.05
   4   2   5    7.90    1.13
  -4  -2   5   24.12    1.57
   5   3   5    4.54    0.83
  -5  -3   5    3.15    1.04
  -6  -4   5    1.81    0.99
  -6  -4  -5   -1.57    1.04
  -7  -5   5    5.16    1.35
  -7  -5  -5   12.76    1.53
  -8  -6   5    1.41    1.22
  -8  -6  -5    0.63    1.04
  -9  -7   5   19.44    2.54
  -9  -7  -5    0.10    1.20
 -10  -8   5    3.97    1.69
 -10  -8  -5    6.34    2.14
 -11  -9   5    3.85    1.84
 -11  -9  -5    0.66    1.58
 -12 -10   5   34.66    3.38
 -12 -10  -5    1.74    2.25
 -13 -11   5    0.13    2.43
 -13 -11  -5    9.35    2.78
 -14 -12   5   10.01    3.18
 -14 -12  -5    8.92    2.30
 -15 -13   5   17.86    3.04
 -15 -13  -5    0.74    1.90
 -16 -14   5    0.61    2.07
 -16 -14  -5    1.11    1.89
 -17 -15   5    1.21    2.89
 -17 -15  -5   -1.16    2.64
 -18 -16   5    1.37    2.50
 -18 -16  -5   -1.87    2.95
 -16 -18   6    1.36    2.41
 -16 -18  -6    1.31    2.50
 -15 -17   6    9.39    3.57
 -15 -17  -6    1.97    2.83
 -14 -16   6    0.92    2.23
 -14 -16  -6    6.47    2.75
 -13 -15   6   14.14    3.42
 -13 -15  -6    4.64    2.92
 -12 -14   6   29.87    3.60
 -12 -14  -6    1.22    1.96
 -11 -13   6    1.74    1.86
 -11 -13  -6   14.63    2.69
 -10 -12   6   40.79    3.86
 -10 -12  -6    5.41    2.45
  -9 -11   6   15.11    2.77
  -9 -11  -6    2.17    1.57
  -8 -10   6   16.40    2.20
  -8 -10  -6   13.12    2.22
  -7  -9   6   12.54    1.89
  -7  -9  -6    0.84    1.45
  -6  -8   6   10.80    1.62
   6   8   6    7.80    1.60
  -5  -7   6  101.06    3.62
   5   7   6    1.52    1.10
  -4  -6   6    3.06    0.97
   4   6   6    9.97    1.35
  -3  -5   6   -0.13    0.73
   3   5   6    2.49    0.90
  -2  -4   6   43.19    1.82
   2   4   6   13.56    1.24
  -1  -3   6   45.29    1.59
   1   3   6   16.74    1.17
   0  -2   6    9.68    0.79
   0   2   6    8.31    0.79
   1  -1   6   74.71    1.54
  -1   1   6    2.41    0.62
   2   0   6    0.31    0.44
  -2   0   6  285.93    4.22
   3   1   6    7.72    0.89
  -3  -1   6   48.06    2.05
   4   2   6    6.54    1.01
  -4  -2   6   27.78    1.70
   5   3   6   15.47    1.50
  -5  -3   6   23.59    1.88
  -6  -4   6    2.80    1.40
  -7  -5   6    8.49    1.48
  -7  -5  -6   10.05    1.51
  -8  -6   6   13.97    2.12
  -8  -6  -6    5.14    1.70
  -9  -7   6    3.92    1.54
  -9  -7  -6   47.00    3.12
 -10  -8   6    3.28    1.64
 -10  -8  -6   21.64    2.77
 -11  -9   6    8.09    2.08
 -11  -9  -6    2.92    2.14
 -12 -10   6   11.17    2.93
 -12 -10  -6   15.48    2.63
 -13 -11   6    3.91    1.97
 -13 -11  -6    4.57    2.02
 -14 -12   6    2.57    2.06
 -14 -12  -6   18.48    3.44
 -15 -13   6   14.18    2.84
 -15 -13  -6   -0.91    1.64
 -16 -14   6    1.46    2.63
 -16 -14  -6    0.97    1.85
 -17 -15   6   -1.00    2.72
 -17 -15  -6   -1.81    2.55
 -18 -16   6    3.72    2.57
 -18 -16  -6    0.69    3.00
 -16 -18   7    0.27    2.87
 -16 -18  -7    8.17    2.98
 -15 -17   7    3.76    3.03
 -15 -17  -7   -1.53    2.62
 -14 -16   7   -1.32    2.53
 -14 -16  -7    2.93    2.43
 -13 -15   7    8.80    2.60
 -13 -15  -7   14.45    3.54
 -12 -14   7    5.34    2.86
 -12 -14  -7   12.39    3.12
 -11 -13   7    5.66    2.64
 -11 -13  -7    2.40    1.82
 -10 -12   7   11.64    2.82
 -10 -12  -7   12.53    2.43
  -9 -11   7    3.42    2.29
  -9 -11  -7    3.18    2.26
  -8 -10   7    0.34    1.43
  -8 -10  -7   12.60    2.27
  -7  -9   7   14.66    2.29
   7   9   7   21.95    2.18
  -6  -8   7    0.81    1.52
   6   8   7   26.00    2.54
  -5  -7   7    1.81    1.10
   5   7   7   50.72    3.12
  -4  -6   7   45.06    2.42
   4   6   7   12.08    1.44
  -3  -5   7    3.28    0.95
   3   5   7    8.96    1.42
  -2  -4   7    0.13    0.71
   2   4   7    4.32    1.05
  -1  -3   7    4.31    0.80
   1   3   7    0.57    0.86
   0  -2   7    1.17    0.70
   0   2   7    0.15    0.78
   1  -1   7   30.60    1.10
  -1   1   7   36.35    1.56
   2   0   7   -0.24    0.44
  -2   0   7    0.46    0.75
   3   1   7    5.76    0.81
  -3  -1   7    2.85    0.98
   4   2   7    4.45    0.93
  -4  -2   7    3.02    1.47
   5   3   7   27.57    1.94
  -5  -3   7    4.16    1.09
   6   4   7   72.81    3.03
  -6  -4   7    0.94    1.36
  -7  -5   7   44.70    2.79
  -7  -5  -7    8.01    1.44
  -8  -6   7    1.94    1.27
  -8  -6  -7   42.83    2.83
  -9  -7   7    0.41    1.33
  -9  -7  -7   87.59    4.30
 -10  -8   7    0.72    1.45
 -10  -8  -7   42.47    3.26
 -11  -9   7    1.28    1.67
 -11  -9  -7    5.39    2.19
 -12 -10   7    0.90    1.73
 -12 -10  -7   46.66    4.21
 -13 -11   7    4.68    2.56
 -13 -11  -7   26.08    3.32
 -14 -12   7   13.35    3.08
 -14 -12  -7    4.99    2.69
 -15 -13   7    1.31    2.55
 -15 -13  -7   12.26    3.15
 -16 -14   7    4.07    2.88
 -16 -14  -7    5.81    2.43
 -17 -15   7   -0.40    2.77
 -17 -15  -7   -0.69    2.45
 -18 -16   7    4.40    2.57
 -18 -16  -7    2.25    2.99
 -16 -18   8    0.82    3.10
 -16 -18  -8    6.41    3.43
 -15 -17   8   -0.62    2.08
 -15 -17  -8   -0.47    2.69
 -14 -16   8   -2.02    2.57
 -14 -16  -8   -0.07    2.08
 -13 -15   8   19.15    3.62
 -13 -15  -8   46.14    5.00
 -12 -14   8    0.55    1.87
 -12 -14  -8    2.74    2.49
 -11 -13   8   -0.55    1.66
 -11 -13  -8    6.21    2.48
 -10 -12   8    6.91    2.04
 -10 -12  -8   40.27    3.69
  -9 -11   8    1.00    2.22
  -9 -11  -8    6.88    2.01
  -8 -10   8    2.41    1.64
  -8 -10  -8   23.56    2.80
  -7  -9   8    4.11    1.52
   7   9   8   10.94    1.93
  -6  -8   8   17.36    2.23
   6   8   8   98.99    4.44
  -5  -7   8    8.34    1.37
   5   7   8   11.18    1.58
  -4  -6   8    4.02    1.06
   4   6   8   16.81    1.68
  -3  -5   8   57.42    2.31
   3   5   8   40.73    2.41
  -2  -4   8    0.59    0.79
   2   4   8    1.08    0.75
  -1  -3   8   20.45    1.49
   1   3   8    8.41    1.17
   0  -2   8    1.59    0.65
   0   2   8   -0.66    0.87
   1  -1   8    4.00    0.69
  -1   1   8   22.57    1.38
   2   0   8    7.79    0.75
  -2   0   8   10.16    1.43
   3   1   8  133.66    2.83
  -3  -1   8  207.08    4.17
   4   2   8    0.76    0.79
  -4  -2   8   40.20    2.06
   5   3   8   14.22    1.42
  -5  -3   8    8.22    1.29
   6   4   8  199.30    4.87
  -6  -4   8   88.10    3.34
   7   5   8    1.96    1.28
  -7  -5   8   -1.07    1.47
  -8  -6   8    0.19    1.70
  -8  -6  -8   48.39    3.22
  -9  -7   8   -1.82    1.24
 -10  -8   8    0.67    1.49
 -10  -8  -8    6.30    1.73
 -11  -9   8    1.30    2.20
 -11  -9  -8    1.19    1.42
 -12 -10   8   13.50    2.39
 -12 -10  -8    6.78    2.45
 -13 -11   8    0.81    1.74
 -13 -11  -8   29.66    3.77
 -14 -12   8    3.25    2.04
 -14 -12  -8    0.50    1.78
 -15 -13   8    2.01    2.00
 -15 -13  -8    3.97    2.69
 -16 -14   8    1.10    2.04
 -16 -14  -8   16.61    3.23
 -17 -15   8    0.36    2.10
 -17 -15  -8   -1.69    2.30
 -18 -16   8   -1.06    2.12
 -18 -16  -8   -1.14    2.65
 -16 -18   9    3.37    3.32
 -16 -18  -9   -0.91    2.75
 -15 -17   9   -0.41    2.05
 -15 -17  -9   -0.20    2.77
 -14 -16   9    0.41    2.09
 -14 -16  -9    4.26    2.44
 -13 -15   9   11.50    2.70
 -13 -15  -9    5.94    2.42
 -12 -14   9    2.44    1.94
 -12 -14  -9    7.10    2.26
 -11 -13   9    3.59    1.91
 -11 -13  -9   14.37    2.64
 -10 -12   9   -0.09    1.62
 -10 -12  -9   44.56    3.90
  -9 -11   9    2.30    2.27
  -9 -11  -9    0.40    1.58
  -8 -10   9    2.86    1.59
  -7  -9   9    1.10    1.76
   7   9   9   95.30    4.43
  -6  -8   9    2.04    1.22
   6   8   9    4.11    1.50
  -5  -7   9    7.99    1.38
   5   7   9   59.65    3.20
  -4  -6   9   -0.56    1.15
   4   6   9    8.25    1.32
  -3  -5   9    6.30    1.09
   3   5   9    5.95    1.28
  -2  -4   9    1.67    0.84
   2   4   9   15.27    1.38
  -1  -3   9    5.22    1.17
   1   3   9   10.75    1.12
   0  -2   9   13.24    1.19
   0   2   9   11.47    1.10
   1  -1   9    2.23    0.72
  -1   1   9    2.78    1.22
   2   0   9   -0.72    0.52
  -2   0   9   -0.21    1.22
   3   1   9    1.35    0.71
  -3  -1   9    2.00    1.38
   4   2   9   -0.02    0.80
  -4  -2   9    0.99    1.03
  -5  -3   9   26.98    1.87
   6   4   9   -0.34    1.17
  -6  -4   9    7.54    1.38
   7   5   9    3.41    1.05
  -7  -5   9    3.38    1.23
  -8  -6   9   35.81    2.53
  -8  -6  -9   76.10    3.91
  -9  -7   9    4.01    2.06
 -10  -8   9   -0.40    2.03
 -10  -8  -9   43.69    3.26
 -11  -9   9    4.30    2.40
 -11  -9  -9    0.18    1.78
 -12 -10   9    0.95    2.25
 -12 -10  -9   12.21    2.62
 -13 -11   9   -0.39    1.65
 -13 -11  -9   19.27    2.94
 -14 -12   9    2.57    2.49
 -14 -12  -9   21.27    3.58
 -15 -13   9    0.77    1.96
 -15 -13  -9   11.31    3.32
 -16 -14   9   -0.38    1.89
 -16 -14  -9    1.05    1.93
 -17 -15   9    0.27    2.05
 -17 -15  -9    0.43    2.52
 -18 -16   9   -0.91    2.76
 -18 -16  -9    0.18    2.75
 -16 -18  10   -0.32    2.28
 -16 -18 -10   -0.67    2.81
 -15 -17  10   -2.62    2.59
 -15 -17 -10    2.74    3.02
 -14 -16  10   -0.33    2.65
 -14 -16 -10   -0.17    2.02
 -13 -15  10   -0.55    1.88
 -13 -15 -10    3.01    2.13
 -12 -14  10    0.97    1.84
 -12 -14 -10   62.63    5.03
 -11 -13  10   -0.68    2.20
 -11 -13 -10    0.25    1.63
 -10 -12  10   -1.58    1.49
 -10 -12 -10   20.76    3.35
  -9 -11  10    0.01    2.12
  -9 -11 -10    3.71    2.40
  -8 -10  10    3.97    2.11
   8  10  10    6.21    1.88
  -7  -9  10    1.62    1.32
   7   9  10   19.32    2.51
  -6  -8  10   14.16    2.02
   6   8  10    6.07    1.48
  -5  -7  10    4.15    1.21
   5   7  10   31.88    2.35
  -4  -6  10    2.92    1.37
   4   6  10   11.48    1.45
  -3  -5  10    5.71    1.04
   3   5  10    0.60    0.82
  -2  -4  10    2.50    1.23
   2   4  10  105.57    3.34
  -1  -3  10  239.63    4.18
   1   3  10    8.53    1.26
   0  -2  10    3.83    1.06
   0   2  10    3.23    0.83
   1  -1  10    2.03    0.80
  -1   1  10  154.40    3.61
   2   0  10  232.92    3.74
  -2   0  10   50.18    2.34
   3   1  10   -0.42    0.63
  -3  -1  10   14.68    1.42
   4   2  10    2.99    0.89
  -4  -2  10   86.61    2.96
   5   3  10   73.24    2.74
  -5  -3  10    9.25    1.35
   6   4  10    3.39    1.19
  -6  -4  10   15.13    1.70
   7   5  10   25.85    2.21
  -7  -5  10    0.11    1.52
   8   6  10  121.21    4.48
  -8  -6  10    0.20    1.20
  -9  -7  10    0.42    1.83
  -9  -7 -10    1.14    1.77
 -10  -8  10    0.67    2.10
 -10  -8 -10   14.00    2.49
 -11  -9  10   -0.19    1.59
 -11  -9 -10    1.57    1.84
 -12 -10  10    0.64    1.63
 -12 -10 -10    8.34    2.08
 -13 -11  10   -0.58    2.18
 -13 -11 -10    3.45    2.28
 -14 -12  10   -0.32    1.68
 -14 -12 -10    0.70    2.30
 -15 -13  10   -2.61    2.27
 -15 -13 -10    6.08    2.44
 -16 -14  10   -2.90    2.34
 -16 -14 -10   26.66    3.76
 -17 -15  10   -3.21    2.40
 -17 -15 -10   -0.23    2.65
 -18 -16 -10    1.70    2.78
 -16 -18 -11   -0.73    2.84
 -15 -17  11   -1.36    1.90
 -15 -17 -11    0.26    2.60
 -14 -16  11   -0.97    2.65
 -14 -16 -11    0.16    2.08
 -13 -15  11   -0.68    2.44
 -13 -15 -11    4.31    2.15
 -12 -14  11    0.07    1.77
 -12 -14 -11   25.75    3.45
 -11 -13  11   -0.08    1.65
 -11 -13 -11    3.94    2.43
 -10 -12  11    8.44    2.60
 -10 -12 -11   11.81    2.53
  -9 -11  11    2.39    2.18
  -9 -11 -11    0.19    1.67
  -8 -10  11    2.09    1.99
   8  10  11    5.11    1.61
  -7  -9  11   24.86    2.34
   7   9  11   23.38    2.88
  -6  -8  11   29.60    2.32
   6   8  11   95.77    4.17
  -5  -7  11    7.51    1.38
   5   7  11   30.06    2.31
  -4  -6  11   15.23    1.52
   4   6  11   16.34    1.99
  -3  -5  11   31.04    1.99
   3   5  11    0.78    1.11
  -2  -4  11    0.44    0.83
   2   4  11   16.71    1.62
  -1  -3  11   41.52    2.00
   1   3  11   -1.09    0.64
   0  -2  11    7.80    0.99
   0   2  11    7.46    1.03
   1  -1  11    3.87    0.95
  -1   1  11    2.09    1.23
   2   0  11   -0.52    0.63
  -2   0  11   -0.49    0.89
   3   1  11   13.17    1.12
  -3  -1  11    1.03    1.33
   4   2  11    0.36    0.78
  -4  -2  11   14.02    1.50
   5   3  11    0.01    0.95
  -5  -3  11    2.14    1.40
   6   4  11   82.04    3.24
  -6  -4  11    7.76    1.74
   7   5  11   22.36    2.08
  -7  -5  11    8.88    1.59
   8   6  11   20.21    2.17
  -8  -6  11   16.37    1.94
  -9  -7  11   23.45    2.68
  -9  -7 -11   75.14    4.29
 -10  -8  11    3.36    2.17
 -10  -8 -11   50.24    3.93
 -11  -9  11    3.00    1.71
 -11  -9 -11   -0.29    1.30
 -12 -10  11    4.13    1.83
 -12 -10 -11   39.73    3.75
 -13 -11  11    1.25    1.69
 -13 -11 -11   17.06    3.12
 -14 -12  11    0.95    1.75
 -14 -12 -11    1.17    2.36
 -15 -13  11    0.48    1.92
 -15 -13 -11    7.65    2.49
 -16 -14  11   -2.43    2.44
 -17 -15  11   -4.12    2.34
 -17 -15 -11    0.33    2.62
 -18 -16 -11   -1.48    1.82
 -16 -18 -12    1.20    3.07
 -15 -17  12   -1.00    1.89
 -15 -17 -12   -1.49    1.88
 -14 -16  12   -0.71    1.96
 -14 -16 -12   11.25    2.98
 -13 -15  12   -0.36    1.79
 -13 -15 -12    1.05    1.80
 -12 -14  12   -1.40    2.23
 -12 -14 -12   15.60    3.17
 -11 -13  12   -1.27    1.53
 -11 -13 -12    9.70    2.37
 -10 -12  12    2.11    2.26
 -10 -12 -12    4.31    2.49
  -9 -11  12    5.15    2.36
   9  11  12    0.04    1.25
  -8 -10  12    4.53    2.12
   8  10  12   25.53    3.01
  -7  -9  12   31.77    2.90
   7   9  12   41.11    3.32
  -6  -8  12   19.71    2.31
   6   8  12   23.96    2.48
  -5  -7  12  100.83    3.80
   5   7  12   44.76    2.81
  -4  -6  12   62.65    2.75
   4   6  12  209.07    5.70
  -3  -5  12    2.26    1.29
   3   5  12    2.27    0.92
  -2  -4  12   62.83    2.53
   2   4  12   30.53    2.04
  -1  -3  12   69.35    2.37
   1   3  12  244.93    5.13
   0  -2  12   22.57    1.59
   0   2  12   20.31    1.63
   1  -1  12  719.18    7.83
  -1   1  12   80.96    2.82
   2   0  12   34.66    1.62
  -2   0  12  150.31    3.87
   3   1  12   17.43    1.28
  -3  -1  12   20.39    1.68
   4   2  12  416.38    6.30
  -4  -2  12   67.01    2.72
   5   3  12   -0.37    0.71
  -5  -3  12   63.00    2.79
   6   4  12    2.03    1.12
  -6  -4  12    5.59    1.34
   7   5  12  288.30    6.65
  -7  -5  12   35.09    2.47
   8   6  12   29.54    2.43
  -8  -6  12   54.30    3.27
   9   7  12   11.27    1.69
  -9  -7  12    3.31    1.98
 -10  -8  12   10.88    2.44
 -10  -8 -12   37.49    3.51
 -11  -9  12    3.36    1.73
 -11  -9 -12    2.72    2.01
 -12 -10  12    2.81    2.29
 -12 -10 -12    2.85    1.60
 -13 -11  12    1.38    2.22
 -13 -11 -12    1.52    2.04
 -14 -12  12   -1.72    2.19
 -14 -12 -12    8.47    2.76
 -15 -13  12    0.28    1.85
 -15 -13 -12    0.74    1.86
 -16 -14  12   -1.33    1.88
 -16 -14 -12    0.68    2.55
 -17 -15  12   -1.08    2.54
 -17 -15 -12    0.19    2.63
 -18 -16 -12    0.86    2.11
 -16 -18 -13    0.61    2.78
 -15 -17  13   -2.69    2.52
 -15 -17 -13   -0.16    2.06
 -14 -16  13   -1.08    2.42
 -14 -16 -13    3.76    2.26
 -13 -15  13   -0.36    2.44
 -13 -15 -13    1.17    1.80
 -12 -14  13    4.66    2.06
 -12 -14 -13    2.07    2.31
 -11 -13  13    4.85    2.54
 -11 -13 -13   19.50    3.04
 -10 -12  13    4.10    1.83
 -10 -12 -13    3.14    1.87
  -9 -11  13    5.77    1.85
   9  11  13    1.19    2.03
  -8 -10  13    8.58    2.37
   8  10  13   95.67    4.70
  -7  -9  13   15.31    2.40
   7   9  13   58.94    3.66
  -6  -8  13   14.03    1.79
   6   8  13    4.61    1.72
  -5  -7  13   75.87    3.34
   5   7  13  126.63    4.59
  -4  -6  13   39.52    2.29
   4   6  13   60.62    3.14
  -3  -5  13   18.17    1.58
   3   5  13    3.84    1.26
  -2  -4  13    7.32    1.15
   2   4  13  102.78    3.50
  -1  -3  13   41.13    1.89
   1   3  13   20.24    1.61
   0  -2  13    3.58    0.92
   0   2  13    5.40    0.99
   1  -1  13   32.18    1.71
  -1   1  13    6.43    1.13
   2   0  13   -0.44    0.69
  -2   0  13   -1.03    0.94
   3   1  13    2.43    0.84
  -3  -1  13    0.48    0.98
   4   2  13   24.35    1.71
  -4  -2  13    0.13    1.37
   5   3  13   16.58    1.66
  -5  -3  13    8.90    1.80
   6   4  13    2.60    1.22
  -6  -4  13   19.82    1.87
   7   5  13   24.35    2.20
  -7  -5  13   21.36    2.32
   8   6  13  148.65    5.26
  -8  -6  13   21.10    2.54
   9   7  13    1.94    1.39
  -9  -7  13   50.82    3.47
 -10  -8  13    2.51    1.56
 -10  -8 -13    8.64    1.94
 -11  -9  13   10.85    2.53
 -11  -9 -13    3.49    1.64
 -12 -10  13   15.32    2.45
 -12 -10 -13    4.02    2.04
 -13 -11  13   -0.15    1.61
 -13 -11 -13    3.07    1.87
 -14 -12  13    1.29    1.83
 -14 -12 -13   10.53    2.54
 -15 -13  13   -0.96    2.32
 -15 -13 -13    0.26    1.77
 -16 -14  13   -0.48    1.83
 -16 -14 -13   -0.38    1.81
 -17 -15  13   -1.55    1.88
 -17 -15 -13   -1.01    2.49
 -16 -18 -14   -1.45    2.07
 -15 -17  14   -2.09    2.60
 -15 -17 -14    0.05    2.05
 -14 -16  14    0.40    1.92
 -14 -16 -14    0.31    1.82
 -13 -15  14    8.52    2.38
 -13 -15 -14    4.14    2.12
 -12 -14  14    4.63    2.57
 -12 -14 -14    2.70    2.38
 -11 -13  14    1.00    1.67
 -11 -13 -14    9.18    2.44
 -10 -12  14   19.52    2.54
 -10 -12 -14    2.37    1.79
  -9 -11  14    4.04    1.70
   9  11  14   -0.03    1.38
  -8 -10  14    1.94    1.54
   8  10  14   35.41    3.63
  -7  -9  14   32.31    2.56
   7   9  14   46.89    3.42
  -6  -8  14   43.81    2.92
   6   8  14   91.97    4.18
  -5  -7  14  119.26    4.00
   5   7  14   21.23    2.32
  -4  -6  14   11.84    1.83
   4   6  14   78.74    3.55
  -3  -5  14   81.31    2.95
   3   5  14   16.13    1.80
  -2  -4  14   66.39    2.55
   2   4  14   29.29    1.98
  -1  -3  14   46.56    2.08
   1   3  14   81.86    3.08
   0  -2  14  187.91    4.05
   0   2  14  184.23    4.39
   1  -1  14  356.39    5.57
  -1   1  14   60.30    2.73
   2   0  14  113.19    3.05
  -2   0  14  182.88    4.59
   3   1  14  214.51    4.32
  -3  -1  14  110.81    3.53
   4   2  14  137.02    3.73
  -4  -2  14    0.73    1.03
   5   3  14    4.24    1.15
  -5  -3  14  156.42    4.38
   6   4  14  145.63    4.44
  -6  -4  14  102.14    3.87
   7   5  14   24.09    2.19
  -7  -5  14    4.12    1.85
   8   6  14    4.04    1.76
  -8  -6  14  127.16    4.51
   9   7  14   39.06    3.04
  -9  -7  14   45.52    3.41
 -10  -8  14   10.84    2.04
 -11  -9  14    6.42    1.85
 -11  -9 -14    1.43    1.98
 -12 -10  14    6.74    2.36
 -12 -10 -14   -1.58    1.69
 -13 -11  14   11.72    2.78
 -13 -11 -14    1.20    1.52
 -14 -12  14    1.44    2.33
 -14 -12 -14    1.92    1.73
 -15 -13  14    1.93    2.02
 -15 -13 -14   -0.19    1.74
 -16 -14  14   -0.60    2.45
 -16 -14 -14   -0.19    1.83
 -17 -15  14   -2.84    1.85
 -17 -15 -14   -0.65    2.56
 -15 -17  15    0.19    2.09
 -15 -17 -15    1.88    2.15
 -14 -16  15   -0.43    1.86
 -14 -16 -15   -1.08    1.61
 -13 -15  15   13.38    3.09
 -13 -15 -15   -0.17    1.63
 -12 -14  15    4.00    1.99
 -12 -14 -15    3.37    2.39
 -11 -13  15    2.53    2.22
 -11 -13 -15    0.87    2.13
 -10 -12  15   48.96    3.87
  10  12  15    1.81    1.51
  -9 -11  15   15.71    2.26
   9  11  15    0.94    1.51
  -8 -10  15    0.45    1.37
   8  10  15    5.08    2.27
  -7  -9  15  157.67    5.17
   7   9  15   22.12    2.39
  -6  -8  15  104.03    4.01
   6   8  15   57.46    3.60
  -5  -7  15    9.50    1.91
   5   7  15   29.85    2.51
  -4  -6  15   81.82    3.33
   4   6  15   45.61    2.73
  -3  -5  15  106.73    3.56
   3   5  15    0.84    0.95
  -2  -4  15    7.19    1.20
   2   4  15   16.15    1.56
  -1  -3  15   77.75    2.84
   1   3  15    0.16    0.80
   0  -2  15   26.49    1.69
   0   2  15   38.74    2.25
   1  -1  15   17.69    1.47
  -1   1  15    7.16    1.21
   2   0  15    4.14    0.94
  -2   0  15   -0.30    0.92
   3   1  15    4.66    1.04
  -3  -1  15    4.38    1.63
   4   2  15    1.18    0.94
  -4  -2  15   17.42    1.73
   5   3  15    0.54    0.97
  -5  -3  15    6.30    1.42
   6   4  15   53.58    2.88
  -6  -4  15   19.72    1.97
   7   5  15   29.76    2.39
  -7  -5  15   77.03    3.43
   8   6  15   13.20    2.08
  -8  -6  15    7.04    1.68
   9   7  15    9.85    2.03
  -9  -7  15   57.65    3.72
  10   8  15   26.82    2.83
 -10  -8  15   14.08    2.25
 -11  -9  15    6.75    1.96
 -11  -9 -15   -0.66    1.76
 -12 -10  15    5.07    1.86
 -12 -10 -15    0.64    1.39
 -13 -11  15   37.40    3.52
 -13 -11 -15    1.51    1.95
 -14 -12  15    5.38    2.16
 -14 -12 -15    1.24    1.67
 -15 -13  15   -0.10    1.75
 -15 -13 -15   18.11    3.17
 -16 -14  15    2.21    2.59
 -16 -14 -15    1.08    1.98
 -17 -15  15   -0.81    2.69
 -17 -15 -15    0.46    2.08
 -15 -17  16    0.69    2.01
 -15 -17 -16    0.74    2.50
 -14 -16  16    2.73    2.68
 -14 -16 -16    0.11    2.24
 -13 -15  16   16.56    2.83
 -13 -15 -16   -0.38    1.52
 -12 -14  16    1.03    2.30
 -12 -14 -16    4.30    2.50
 -11 -13  16   23.33    3.12
 -11 -13 -16    2.41    2.29
 -10 -12  16   22.65    2.98
  10  12  16   -1.15    1.45
  -9 -11  16    8.95    1.94
   9  11  16   -0.13    1.85
  -8 -10  16    4.09    1.57
   8  10  16   14.24    2.37
  -7  -9  16   25.30    2.41
   7   9  16    4.95    1.52
  -6  -8  16   82.34    3.69
   6   8  16   29.60    2.59
  -5  -7  16    4.40    1.31
   5   7  16   39.04    2.87
  -4  -6  16   35.06    2.23
   4   6  16    1.71    1.33
  -3  -5  16  253.86    5.45
   3   5  16   -0.58    1.11
  -2  -4  16    3.60    1.42
   2   4  16   61.66    3.00
  -1  -3  16  162.76    4.07
   1   3  16   19.39    1.81
   0  -2  16  613.17    8.14
   0   2  16  633.41    9.01
   1  -1  16   96.33    3.07
  -1   1  16  156.97    4.45
   2   0  16  268.87    5.06
  -2   0  16   42.50    2.43
   3   1  16  236.41    4.91
  -3  -1  16  565.08    8.52
   4   2  16   28.81    1.93
  -4  -2  16   19.38    1.88
   5   3  16   -0.80    0.91
  -5  -3  16    0.34    1.19
   6   4  16   15.13    1.66
  -6  -4  16  326.11    6.71
   7   5  16    5.44    1.54
  -7  -5  16   38.30    2.64
   8   6  16    6.76    1.43
  -8  -6  16   23.40    2.32
   9   7  16   -0.17    1.62
  -9  -7  16  114.39    4.80
  10   8  16    2.29    1.44
 -10  -8  16    5.56    1.76
 -11  -9  16    7.43    2.47
 -11  -9 -16    7.75    1.98
 -12 -10  16    8.33    2.10
 -12 -10 -16    3.19    1.62
 -13 -11  16   17.83    3.09
 -13 -11 -16    1.52    1.96
 -14 -12  16   19.83    3.33
 -14 -12 -16   -0.09    1.46
 -15 -13  16   -0.11    2.56
 -15 -13 -16   -0.36    1.65
 -16 -14  16    2.17    2.28
 -16 -14 -16    1.54    2.54
 -17 -15  16   -1.13    2.85
 -17 -15 -16   -0.19    1.96
 -15 -17  17   25.31    4.12
 -15 -17 -17    8.56    3.18
 -14 -16  17    2.99    2.09
 -14 -16 -17   -0.10    2.16
 -13 -15  17    2.30    2.39
 -13 -15 -17    0.77    1.69
 -12 -14  17    2.64    1.86
 -12 -14 -17    5.29    2.72
 -11 -13  17   32.78    3.21
 -11 -13 -17    0.86    2.21
 -10 -12  17    0.64    1.47
  10  12  17    5.73    1.95
  -9 -11  17    4.21    1.71
   9  11  17    6.04    2.40
  -8 -10  17    7.68    2.18
   8  10  17    1.26    1.43
  -7  -9  17   19.71    2.23
   7   9  17    5.85    2.01
  -6  -8  17   17.07    2.36
   6   8  17   14.04    2.28
  -5  -7  17   93.63    3.82
   5   7  17   15.72    2.03
  -4  -6  17   31.71    2.43
   4   6  17   10.58    1.58
  -3  -5  17   14.04    1.60
   3   5  17   -0.21    1.15
  -2  -4  17    7.47    1.29
   2   4  17   27.32    2.23
  -1  -3  17   14.10    1.49
   1   3  17    7.94    1.24
   0  -2  17    6.75    1.43
   1  -1  17    6.23    1.03
  -1   1  17    9.77    1.36
   2   0  17    8.43    1.22
  -2   0  17    0.58    1.42
   3   1  17    4.34    1.13
  -3  -1  17    1.03    1.19
   4   2  17    9.06    1.17
  -4  -2  17    0.43    1.16
   5   3  17   15.79    1.69
  -5  -3  17    0.75    1.20
   6   4  17   -1.43    0.79
  -6  -4  17   12.50    1.79
   7   5  17    3.21    1.42
  -7  -5  17   27.16    2.36
   8   6  17    5.07    1.63
  -8  -6  17   41.56    3.18
   9   7  17    0.23    1.25
  -9  -7  17   23.12    2.49
  10   8  17   -0.35    1.62
 -10  -8  17    1.08    2.08
 -11  -9  17   34.88    3.01
 -12 -10  17   11.22    2.67
 -12 -10 -17    8.81    2.52
 -13 -11  17    2.80    1.81
 -13 -11 -17    4.82    2.28
 -14 -12  17   35.84    3.57
 -14 -12 -17    5.30    2.00
 -15 -13  17    3.14    2.18
 -15 -13 -17    3.28    2.31
 -16 -14  17    1.33    2.52
 -16 -14 -17    0.00    2.45
 -17 -15  17    2.04    2.26
 -17 -15 -17    2.48    2.86
 -15 -17  18   -1.19    2.19
 -15 -17 -18   18.87    3.94
 -14 -16  18    1.71    2.03
 -14 -16 -18    0.95    2.27
 -13 -15  18   -0.90    1.78
 -13 -15 -18    2.47    2.01
 -12 -14  18    7.45    2.64
 -12 -14 -18    7.58    2.85
 -11 -13  18   38.78    3.72
 -10 -12  18    9.42    2.08
  10  12  18    4.71    2.17
  -9 -11  18   13.16    2.53
   9  11  18   25.89    3.37
  -8 -10  18    9.83    2.35
   8  10  18   -0.42    1.69
  -7  -9  18   36.19    3.03
   7   9  18    4.26    1.88
  -6  -8  18   17.11    2.32
   6   8  18    0.79    1.63
  -5  -7  18    4.20    1.81
   5   7  18   -0.72    1.38
  -4  -6  18   37.21    2.39
   4   6  18    0.52    1.00
  -3  -5  18    1.20    1.52
   3   5  18    2.13    1.31
  -2  -4  18    4.76    1.47
   2   4  18    1.09    0.91
  -1  -3  18   31.30    2.20
   1   3  18   -1.52    1.07
   0  -2  18   -0.43    1.15
   0   2  18   -0.93    1.10
   1  -1  18   -0.12    0.99
  -1   1  18    2.19    1.04
   2   0  18    6.96    1.24
  -2   0  18    0.45    1.07
   3   1  18    2.01    1.02
  -3  -1  18   -1.09    1.52
   4   2  18    2.41    1.04
  -4  -2  18    5.40    1.78
   5   3  18   42.85    2.54
  -5  -3  18    7.60    1.50
   6   4  18    1.13    1.23
  -6  -4  18   10.88    1.79
   7   5  18    2.73    1.13
  -7  -5  18   96.86    3.97
   8   6  18   12.48    2.01
  -8  -6  18    5.28    2.14
   9   7  18    4.54    1.93
  -9  -7  18   10.85    1.99
  10   8  18   14.83    2.43
  10   8  18   14.95    2.41
 -10  -8  18    2.85    1.65
  11   9  18   35.97    2.94
 -11  -9  18    6.63    1.88
 -12 -10  18    8.99    2.10
 -12 -10 -18   21.94    3.24
 -13 -11  18    2.01    2.31
 -13 -11 -18    4.40    2.28
 -14 -12  18   19.53    3.16
 -15 -13  18    3.04    2.53
 -15 -13 -18   10.12    2.77
 -16 -14  18   -1.59    2.41
 -16 -14 -18    1.77    2.58
 -17 -15  18    5.32    2.54
 -17 -15 -18    0.14    2.59
 -15 -17  19   -1.90    2.05
 -15 -17 -19    3.95    2.26
 -14 -16  19   -0.92    2.58
 -14 -16 -19    4.77    2.54
 -13 -15  19    1.56    1.88
 -13 -15 -19    4.59    2.57
 -12 -14  19    8.02    2.25
 -12 -14 -19    5.91    2.76
 -11 -13  19    2.83    1.82
  11  13  19    1.23    1.52
 -10 -12  19   12.35    2.60
  10  12  19   25.93    3.04
  -9 -11  19   10.14    2.43
   9  11  19   32.78    3.70
  -8 -10  19    0.63    1.96
   8  10  19    1.15    1.83
  -7  -9  19   35.07    2.99
   7   9  19    4.89    1.59
  -6  -8  19   61.22    3.51
   6   8  19   13.55    2.00
  -5  -7  19    1.18    1.29
   5   7  19    1.12    1.54
  -4  -6  19   10.72    1.64
   4   6  19    4.49    1.62
  -3  -5  19   12.01    1.95
   3   5  19   81.23    3.81
  -2  -4  19    1.05    1.45
   2   4  19    0.31    0.92
  -1  -3  19    0.32    1.03
   1   3  19    0.91    0.89
   0  -2  19    0.06    1.22
   0   2  19   -0.02    0.87
   1  -1  19   -0.23    1.04
  -1   1  19   -0.08    1.37
   2   0  19   -0.37    0.90
  -2   0  19    0.32    1.10
   3   1  19    0.79    0.98
  -3  -1  19    0.62    1.15
   4   2  19    4.59    1.21
  -4  -2  19    2.44    1.71
   5   3  19    1.03    1.14
  -5  -3  19    0.72    1.30
   6   4  19   23.19    2.17
  -6  -4  19    7.05    1.59
   7   5  19    3.13    1.49
  -7  -5  19   28.84    2.82
   8   6  19    1.30    1.49
  -8  -6  19    1.22    1.99
   9   7  19   23.58    2.67
  -9  -7  19   44.08    3.11
  10   8  19   11.72    2.20
 -10  -8  19    0.79    1.50
  11   9  19    5.56    2.19
 -11  -9  19    1.63    2.13
 -12 -10  19   14.48    2.76
 -12 -10 -19   27.65    3.56
 -13 -11  19   11.09    2.36
 -13 -11 -19   17.52    3.20
 -14 -12  19    9.11    2.69
 -14 -12 -19    4.94    1.91
 -15 -13  19    8.43    2.79
 -15 -13 -19    7.92    2.62
 -16 -14  19    0.29    1.91
 -16 -14 -19    5.12    2.56
 -17 -15 -19    8.01    3.23
 -15 -17 -20    2.33    2.52
 -14 -16  20   -0.08    1.96
 -14 -16 -20   10.69    2.83
 -13 -15  20    3.17    2.54
 -13 -15 -20    7.30    2.92
 -12 -14  20   16.03    3.11
 -12 -14 -20    4.69    2.42
 -11 -13  20   -0.54    1.58
  11  13  20   11.86    2.55
 -10 -12  20    1.33    2.11
  10  12  20    1.27    1.54
  -9 -11  20    1.82    1.47
   9  11  20   30.72    3.53
  -8 -10  20    2.18    2.01
   8  10  20   12.01    2.47
  -7  -9  20   14.09    2.41
   7   9  20    7.43    1.80
  -6  -8  20    2.30    1.41
   6   8  20    4.27    1.58
  -5  -7  20   15.84    1.95
   5   7  20    3.74    1.37
  -4  -6  20    0.00    1.66
   4   6  20    8.23    1.59
  -3  -5  20    1.16    1.51
   3   5  20    1.97    1.41
  -2  -4  20   58.10    3.04
   2   4  20    0.90    1.31
  -1  -3  20    2.84    1.17
   1   3  20   11.16    1.53
   0  -2  20   -1.06    1.22
   0   2  20   -0.04    0.89
   1  -1  20    3.17    1.25
  -1   1  20   -0.93    0.88
   2   0  20   -0.72    0.97
  -2   0  20    2.78    1.27
   3   1  20   -0.34    0.94
  -3  -1  20   -0.66    1.57
   4   2  20   46.38    2.60
  -4  -2  20    1.74    1.33
   5   3  20    2.83    1.28
  -5  -3  20    1.69    1.39
   6   4  20    3.68    1.39
  -6  -4  20    6.17    2.01
   7   5  20   49.84    3.17
  -7  -5  20   14.66    2.45
   8   6  20    2.24    1.55
  -8  -6  20   20.15    2.29
   9   7  20    7.04    1.57
  -9  -7  20    2.17    2.12
  10   8  20   33.17    3.20
 -10  -8  20   -0.79    1.91
  11   9  20   19.16    2.68
 -11  -9  20    5.09    1.82
 -12 -10  20    4.95    1.87
 -12 -10 -20   21.33    3.20
 -13 -11  20    3.55    2.33
 -13 -11 -20    1.86    2.12
 -14 -12  20    0.85    1.69
 -14 -12 -20    8.50    2.25
 -15 -13  20    9.29    2.39
 -15 -13 -20    5.59    2.37
 -16 -14  20   -1.48    1.67
 -16 -14 -20   -0.50    1.72
 -17 -15 -20    6.61    2.61
 -15 -17 -21    4.84    2.69
 -14 -16  21   -1.72    2.46
 -14 -16 -21    7.51    2.89
 -13 -15  21   -1.35    1.63
 -13 -15 -21    4.74    2.92
 -12 -14  21    0.38    1.66
 -12 -14 -21    0.50    2.07
 -11 -13  21    0.70    2.21
  11  13  21   10.82    2.48
 -10 -12  21   -1.02    1.38
  10  12  21    5.73    1.85
  -9 -11  21    1.21    1.48
   9  11  21    8.44    2.38
  -8 -10  21    7.78    2.25
   8  10  21   37.80    3.46
  -7  -9  21    2.79    1.51
   7   9  21    3.53    1.51
  -6  -8  21    1.01    1.34
   6   8  21    0.58    1.33
  -5  -7  21    0.31    1.29
   5   7  21   57.30    3.69
  -4  -6  21    2.71    1.81
   4   6  21    3.53    1.40
  -3  -5  21    3.53    1.34
   3   5  21    0.86    1.11
  -2  -4  21   19.39    2.22
   2   4  21    3.80    1.27
  -1  -3  21    0.21    1.44
   1   3  21    1.67    1.02
   0  -2  21    0.51    1.31
   0   2  21    2.51    1.07
  -1   1  21    0.28    1.00
   2   0  21    0.00    1.05
  -2   0  21    0.02    1.19
   3   1  21    0.86    0.85
  -3  -1  21    1.48    1.75
   4   2  21    4.70    1.34
  -4  -2  21    0.99    1.72
   5   3  21   23.04    2.16
  -5  -3  21    3.97    2.00
   6   4  21    9.59    1.71
  -6  -4  21    0.70    1.81
   7   5  21   14.92    2.20
  -7  -5  21    2.84    2.03
   8   6  21   51.11    3.40
  -8  -6  21    1.30    1.61
   9   7  21   13.60    2.21
  -9  -7  21    2.44    2.06
  10   8  21    6.91    1.80
 -10  -8  21    1.70    2.04
  11   9  21   64.86    4.27
 -11  -9  21    5.16    1.81
 -12 -10  21    0.52    2.09
 -13 -11  21    1.88    1.70
 -13 -11 -21    3.78    2.27
 -14 -12  21    8.69    2.73
 -14 -12 -21   16.45    3.23
 -15 -13  21    7.19    2.70
 -15 -13 -21    4.93    2.48
 -16 -14  21   -2.76    2.45
 -16 -14 -21    5.73    2.74
 -14 -16  22    9.55    2.98
 -14 -16 -22    7.75    2.98
 -13 -15  22    0.97    2.39
 -13 -15 -22   13.70    3.07
 -12 -14  22    0.89    2.21
 -12 -14 -22    1.24    1.75
 -11 -13  22    0.10    1.62
  11  13  22   10.56    2.70
 -10 -12  22   -0.67    1.93
  10  12  22   15.72    2.99
  -9 -11  22   -0.11    1.93
   9  11  22   10.04    2.41
  -8 -10  22    3.49    1.56
   8  10  22    9.22    2.27
  -7  -9  22    8.34    1.81
   7   9  22    2.49    1.45
  -6  -8  22    1.29    1.43
   6   8  22   40.69    3.33
  -5  -7  22    0.34    1.34
   5   7  22    3.24    1.78
  -4  -6  22    5.50    1.88
   4   6  22    3.14    1.38
  -3  -5  22   14.24    1.83
   3   5  22  104.03    4.57
  -2  -4  22   25.24    2.41
   2   4  22    7.34    1.78
  -1  -3  22    8.40    1.87
   1   3  22   22.31    2.31
   0  -2  22   29.44    2.36
   0   2  22   28.43    2.48
   1  -1  22    9.65    1.39
  -1   1  22    1.97    1.50
   2   0  22    4.75    1.35
  -2   0  22   28.91    2.48
   3   1  22  162.71    4.83
  -3  -1  22   31.52    2.53
   4   2  22   20.02    1.99
  -4  -2  22    1.84    1.45
   5   3  22    2.79    1.33
  -5  -3  22   18.51    2.19
   6   4  22  231.41    6.23
  -6  -4  22    2.64    1.58
   7   5  22   17.29    2.06
  -7  -5  22    1.77    1.48
   8   6  22    7.65    1.90
  -8  -6  22   -0.13    1.99
   9   7  22   53.34    3.61
  -9  -7  22    7.16    1.81
  10   8  22   11.11    2.11
 -10  -8  22   -0.21    1.48
  11   9  22    9.66    2.27
 -11  -9  22    1.35    2.01
  12  10  22    5.85    1.63
 -12 -10  22    0.43    1.57
 -13 -11  22   -0.40    2.07
 -13 -11 -22   16.75    3.10
 -14 -12  22    0.61    1.84
 -14 -12 -22   10.09    2.81
 -15 -13  22    1.85    2.45
 -15 -13 -22    1.62    1.82
 -16 -14  22   -1.03    2.51
 -16 -14 -22    8.05    2.75
 -14 -16  23    6.52    2.36
 -14 -16 -23    4.28    2.62
 -13 -15  23    3.50    2.05
 -13 -15 -23    7.60    2.62
 -12 -14  23   -1.19    1.50
 -11 -13  23   -1.29    2.04
  11  13  23    0.03    2.02
 -10 -12  23    1.46    1.94
  10  12  23   49.61    4.55
  -9 -11  23    6.14    2.12
   9  11  23   10.81    2.50
  -8 -10  23    4.64    1.64
   8  10  23    3.18    1.90
  -7  -9  23    5.89    1.66
   7   9  23   39.49    3.30
  -6  -8  23    1.70    1.82
   6   8  23   69.08    4.22
  -5  -7  23    0.76    1.40
   5   7  23    1.87    1.69
  -4  -6  23   13.54    2.18
   4   6  23   60.29    3.80
  -3  -5  23   15.66    1.98
   3   5  23   73.99    3.97
  -2  -4  23    6.06    1.91
   2   4  23    0.93    1.56
  -1  -3  23    1.43    1.21
   1   3  23    1.01    1.48
   0  -2  23   11.11    1.64
   0   2  23   12.38    1.79
   1  -1  23    0.25    1.26
  -1   1  23    2.67    1.25
   2   0  23    1.60    1.27
  -2   0  23    0.30    1.25
   3   1  23    7.94    1.56
  -3  -1  23    2.65    1.84
   4   2  23    9.74    1.68
  -4  -2  23   -0.69    1.84
   5   3  23    2.49    1.45
  -5  -3  23    0.61    1.48
   6   4  23   54.43    3.25
  -6  -4  23    6.79    1.79
   7   5  23   40.73    3.00
  -7  -5  23    0.23    1.87
   8   6  23    3.44    1.66
  -8  -6  23    0.38    2.01
   9   7  23   38.01    3.15
  -9  -7  23    2.42    2.08
  10   8  23   59.86    4.04
 -10  -8  23   26.68    3.00
  11   9  23    1.91    1.87
 -11  -9  23   -0.45    1.48
  12  10  23   10.16    2.54
 -12 -10  23    0.40    2.07
 -13 -11  23   -1.93    1.49
 -13 -11 -23   27.84    3.71
 -14 -12  23   -1.48    2.21
 -14 -12 -23    2.07    2.18
 -15 -13  23   -0.52    1.82
 -15 -13 -23    2.72    2.25
 -16 -14  23   -0.99    1.98
 -14 -16  24   -0.95    2.51
 -14 -16 -24    1.78    2.64
 -13 -15  24   -1.23    2.30
 -13 -15 -24   11.86    3.08
 -12 -14  24   -0.52    2.14
  12  14  24    1.80    1.58
 -11 -13  24    0.55    1.56
  11  13  24    2.32    1.71
 -10 -12  24    0.56    1.48
  10  12  24   24.54    3.53
  -9 -11  24    0.21    1.39
   9  11  24    7.50    1.96
  -8 -10  24   25.00    2.52
   8  10  24    1.90    1.45
  -7  -9  24    2.28    1.51
   7   9  24    6.03    2.07
  -6  -8  24   19.03    2.56
   6   8  24   52.28    3.88
  -5  -7  24    0.96    1.37
   5   7  24   55.44    3.59
  -4  -6  24   14.76    2.24
   4   6  24    2.91    1.36
  -3  -5  24   65.25    3.56
   3   5  24   88.16    4.40
  -2  -4  24   14.39    1.93
   2   4  24   48.80    3.21
  -1  -3  24   15.82    2.21
   1   3  24   -0.47    1.08
   0  -2  24   70.82    3.57
   0   2  24   70.76    3.83
   1  -1  24   43.39    2.83
  -1   1  24   54.34    3.27
   2   0  24  136.61    4.68
  -2   0  24   -0.73    1.19
   3   1  24  103.73    4.16
  -3  -1  24   30.90    2.61
   4   2  24   33.00    2.56
  -4  -2  24   53.30    3.36
   5   3  24  221.97    6.22
  -5  -3  24    8.53    2.23
   6   4  24  143.85    5.10
  -6  -4  24   63.82    3.83
   7   5  24    2.65    1.32
  -7  -5  24   14.22    2.46
   8   6  24  138.88    5.43
  -8  -6  24    2.21    1.53
   9   7  24   32.87    2.99
  -9  -7  24    5.76    2.15
  10   8  24   19.90    2.71
 -10  -8  24    8.98    1.97
  11   9  24    6.43    1.76
 -11  -9  24   -1.96    1.88
  12  10  24    6.62    2.34
 -12 -10  24   -0.49    1.49
 -13 -11 -24    9.19    2.28
 -14 -12  24   -2.29    2.05
 -14 -12 -24    2.81    1.73
 -15 -13  24   -0.12    2.33
 -15 -13 -24    6.37    2.43
 -14 -16  25    2.13    2.08
 -14 -16 -25    3.11    2.81
 -13 -15  25   -0.77    1.75
 -13 -15 -25    1.95    2.39
 -12 -14  25   -0.57    1.59
  12  14  25    2.10    2.39
 -11 -13  25   13.17    2.70
  11  13  25    3.53    1.91
 -10 -12  25    2.79    2.11
  10  12  25    3.25    2.02
  -9 -11  25    3.13    1.61
   9  11  25    3.55    1.69
  -8 -10  25   50.18    3.53
   8  10  25   11.60    2.14
  -7  -9  25   16.46    2.46
   7   9  25   -1.81    1.59
  -6  -8  25    6.68    2.13
   6   8  25   10.05    2.27
  -5  -7  25   57.65    3.22
   5   7  25   18.63    2.58
  -4  -6  25   53.69    3.43
   4   6  25    0.11    1.56
  -3  -5  25   21.19    2.58
   3   5  25    0.73    1.19
  -2  -4  25   67.06    3.63
   2   4  25   16.67    2.12
  -1  -3  25   21.89    2.17
   1   3  25    0.79    1.17
   0  -2  25    6.74    1.86
   0   2  25   11.36    2.13
   1  -1  25    2.70    1.49
  -1   1  25    5.54    1.93
   2   0  25    9.39    1.55
  -2   0  25    0.77    1.39
   3   1  25    7.32    1.69
  -3  -1  25    2.70    1.50
   4   2  25    9.21    1.82
  -4  -2  25    8.92    2.33
   5   3  25   23.04    2.43
  -5  -3  25   42.01    3.09
   6   4  25   13.27    2.06
  -6  -4  25    2.83    1.66
   7   5  25    2.06    1.25
  -7  -5  25    2.12    1.64
   8   6  25   45.76    3.36
  -8  -6  25   24.46    2.74
   9   7  25   14.78    2.30
  -9  -7  25    0.39    1.44
  10   8  25    5.82    1.91
 -10  -8  25   18.20    2.74
  11   9  25   14.81    2.66
 -11  -9  25    8.98    2.06
  12  10  25   10.44    2.37
 -12 -10  25    0.01    2.06
 -13 -11  25   -2.73    1.97
 -13 -11 -25    4.48    2.23
 -14 -12  25   -0.92    1.64
 -14 -12 -25    5.14    2.58
 -15 -13  25    0.42    2.35
 -14 -16 -26    2.34    2.19
 -13 -15  26   -0.64    2.22
 -13 -15 -26    2.81    1.99
 -12 -14  26   -0.16    2.19
  12  14  26   -2.82    2.22
 -11 -13  26    0.55    1.58
  11  13  26   -0.08    2.01
 -10 -12  26   -0.28    1.48
  10  12  26    1.90    2.31
  -9 -11  26    4.63    2.08
   9  11  26    3.98    2.13
  -8 -10  26    8.01    1.77
   8  10  26    0.06    1.85
  -7  -9  26   -0.39    1.86
   7   9  26    5.54    1.78
  -6  -8  26    4.02    1.89
   6   8  26    7.18    1.78
  -5  -7  26    4.98    1.61
   5   7  26    6.35    2.03
  -4  -6  26   31.31    2.65
   4   6  26   11.52    1.99
  -3  -5  26    0.72    1.85
   3   5  26    0.86    1.65
  -2  -4  26   33.45    2.96
   2   4  26   87.05    4.37
  -1  -3  26  173.69    5.57
   1   3  26   28.68    2.63
   0  -2  26   36.89    2.96
   0   2  26   38.64    2.99
   1  -1  26   57.98    3.41
  -1   1  26  225.51    6.82
   2   0  26  409.24    8.58
  -2   0  26    2.43    1.58
   3   1  26   20.30    2.31
  -3  -1  26    1.41    1.55
   4   2  26   42.30    2.97
  -4  -2  26  115.39    5.08
   5   3  26   34.39    2.66
  -5  -3  26    4.16    2.21
   6   4  26    0.98    1.13
  -6  -4  26    4.65    2.27
   7   5  26   24.33    2.56
  -7  -5  26    7.20    2.32
   8   6  26   14.44    2.02
  -8  -6  26   -0.05    1.38
   9   7  26    3.74    1.38
  -9  -7  26   -0.46    1.81
  10   8  26    4.68    1.84
 -10  -8  26   10.48    2.04
  11   9  26    1.79    2.07
 -11  -9  26   -0.96    1.99
  12  10  26    3.90    2.00
 -12 -10  26    1.47    1.68
 -13 -11  26    0.10    1.57
 -14 -12  26   -1.82    2.05
 -15 -13  26    0.33    1.82
 -13 -15  27   -0.48    2.27
 -13 -15 -27    4.54    2.59
 -12 -14  27    2.87    1.82
  12  14  27   -2.30    1.57
 -11 -13  27   -0.26    1.53
  11  13  27    0.41    1.63
 -10 -12  27    1.11    1.97
  10  12  27    0.14    2.03
  -9 -11  27   16.31    2.27
   9  11  27    0.36    1.48
  -8 -10  27    2.49    1.54
   8  10  27    0.70    1.86
  -7  -9  27    7.31    1.77
   7   9  27    0.91    1.88
  -6  -8  27   11.96    1.90
   6   8  27   50.28    3.90
  -5  -7  27    2.53    1.91
   5   7  27    1.83    1.36
  -4  -6  27   16.26    2.14
   4   6  27   12.43    2.39
  -3  -5  27   25.64    2.49
   3   5  27   45.70    3.58
  -2  -4  27    8.71    1.81
   2   4  27    4.53    1.49
  -1  -3  27    5.27    1.57
   1   3  27    0.42    1.64
   0  -2  27   30.97    2.78
   0   2  27   38.00    3.20
   1  -1  27    3.71    1.35
  -1   1  27   10.24    1.97
   2   0  27   20.27    2.36
  -2   0  27    0.03    1.34
   3   1  27    0.56    1.39
  -3  -1  27    0.62    2.01
   4   2  27    9.78    1.87
  -4  -2  27    4.51    1.73
   5   3  27    4.40    1.73
  -5  -3  27    2.10    2.25
   6   4  27   46.26    3.31
  -6  -4  27    5.88    1.81
   7   5  27   20.95    2.52
  -7  -5  27    1.01    1.56
   8   6  27   11.12    2.08
  -8  -6  27   -0.47    1.40
   9   7  27   11.83    2.20
  -9  -7  27    6.31    1.74
  10   8  27    7.51    2.09
 -10  -8  27    6.03    1.72
  11   9  27    0.35    1.83
 -11  -9  27    0.43    1.53
 -12 -10  27    5.75    2.38
 -13 -11  27    3.95    2.31
 -14 -12  27   -0.37    1.66
 -15 -13  27   -0.13    2.19
 -13 -15  28    1.46    1.86
 -13 -15 -28    2.95    2.15
 -12 -14  28    9.25    2.70
  12  14  28    0.05    2.28
 -11 -13  28    3.49    2.16
  11  13  28   -1.60    2.26
 -10 -12  28    2.73    2.05
  10  12  28    0.15    1.44
  -9 -11  28   10.98    2.35
   9  11  28    0.26    1.95
  -8 -10  28    2.17    1.96
   8  10  28    1.80    1.52
  -7  -9  28    4.24    1.55
   7   9  28    1.79    1.54
  -6  -8  28    2.09    1.41
   6   8  28   17.14    2.41
  -5  -7  28   41.59    3.24
   5   7  28    5.78    2.05
  -4  -6  28    7.07    2.23
   4   6  28   17.27    2.36
  -3  -5  28    4.57    2.08
   3   5  28    2.09    1.45
  -2  -4  28  143.29    5.39
   2   4  28    0.79    1.30
  -1  -3  28    1.50    1.81
   1   3  28   12.21    2.29
   0  -2  28    3.38    1.82
   0   2  28    3.58    1.58
   1  -1  28  302.85    7.56
  -1   1  28    0.30    1.46
   2   0  28   23.12    2.56
  -2   0  28   73.82    4.10
   3   1  28   -0.62    1.39
  -3  -1  28    1.62    2.10
   4   2  28  138.61    5.29
  -4  -2  28    0.82    2.07
   5   3  28    3.29    1.69
  -5  -3  28   96.04    4.67
   6   4  28   12.54    2.11
  -6  -4  28    6.49    2.23
   7   5  28   89.27    4.52
  -7  -5  28    4.84    2.22
   8   6  28    1.01    1.58
  -8  -6  28   21.60    2.80
   9   7  28    2.79    1.75
  -9  -7  28    2.11    1.91
  10   8  28    5.25    1.87
 -10  -8  28    8.97    2.20
 -11  -9  28    0.85    1.97
 -12 -10  28    2.22    1.73
 -13 -11  28   -0.44    1.55
 -14 -12  28    1.27    1.79
 -15 -13  28   -1.76    2.28
 -13 -15  29    0.51    2.28
 -12 -14  29    0.29    1.72
  12  14  29   -0.55    1.55
 -11 -13  29    5.44    1.97
  11  13  29    4.94    2.18
 -10 -12  29   11.79    2.18
  10  12  29   -0.80    1.86
  -9 -11  29    2.25    2.00
   9  11  29   -0.65    1.80
  -8 -10  29   15.75    2.45
   8  10  29    1.82    2.10
  -7  -9  29   21.89    2.60
   7   9  29   -0.67    1.87
  -6  -8  29    3.99    1.99
   6   8  29    4.09    2.09
  -5  -7  29   37.41    2.95
   5   7  29   13.32    2.49
  -4  -6  29   53.25    3.57
   4   6  29    0.64    1.30
  -3  -5  29    8.62    1.88
   3   5  29    1.11    1.35
  -2  -4  29    8.87    1.89
   2   4  29    6.56    1.76
  -1  -3  29   10.80    2.31
   1   3  29    0.28    1.71
   0  -2  29    5.27    1.92
   0   2  29    5.55    2.09
   1  -1  29   17.74    2.38
  -1   1  29   -0.14    1.87
   2   0  29    3.12    1.72
  -2   0  29    1.26    1.41
   3   1  29    0.44    1.16
  -3  -1  29    0.70    2.17
   4   2  29    8.05    1.92
  -4  -2  29    0.66    1.49
   5   3  29   14.38    2.22
  -5  -3  29   16.68    2.84
   6   4  29    6.65    1.88
  -6  -4  29    0.15    1.50
   7   5  29    8.75    1.95
  -7  -5  29    7.88    1.89
   8   6  29   28.78    2.85
  -8  -6  29   14.19    2.28
   9   7  29    7.28    1.98
  -9  -7  29    0.82    1.54
 -10  -8  29    8.14    2.23
 -11  -9  29    9.92    2.04
 -12 -10  29    2.68    2.07
 -13 -11  29    3.57    2.25
 -14 -12  29    0.30    2.34
 -12 -14  30    0.11    2.30
  12  14  30    1.35    2.40
 -11 -13  30   -0.45    1.99
  11  13  30    0.07    2.46
 -10 -12  30    6.11    2.33
  10  12  30    2.91    1.73
  -9 -11  30    1.37    1.44
   9  11  30   -0.51    1.85
  -8 -10  30    2.44    1.49
   8  10  30    1.24    1.52
  -7  -9  30   -0.50    1.72
   7   9  30    1.79    1.53
  -6  -8  30   13.52    2.09
   6   8  30   12.91    2.30
  -5  -7  30   13.72    2.44
   5   7  30    3.66    1.70
  -4  -6  30    1.74    1.49
   4   6  30    0.33    1.74
  -3  -5  30   48.09    3.52
   3   5  30    1.53    1.40
  -2  -4  30    1.06    1.83
   2   4  30    2.23    1.44
  -1  -3  30    1.50    1.44
   1   3  30    0.14    1.33
   0  -2  30   88.71    4.40
   0   2  30   92.81    4.87
   1  -1  30    8.34    1.98
  -1   1  30   -1.03    1.78
   2   0  30    3.21    1.80
  -2   0  30    7.36    2.25
   3   1  30   46.54    3.44
  -3  -1  30   27.98    3.23
  -3  -1  30   27.88    3.24
   4   2  30    0.66    1.48
  -4  -2  30    0.62    1.45
   5   3  30    1.84    1.55
  -5  -3  30   17.35    2.48
   6   4  30   26.80    2.79
  -6  -4  30   44.88    3.60
   7   5  30    1.20    1.54
  -7  -5  30    4.20    2.14
   8   6  30    3.22    1.78
  -8  -6  30   12.33    2.13
  -9  -7  30    6.88    2.24
 -10  -8  30    0.83    1.52
 -11  -9  30    1.50    1.87
 -12 -10  30   -0.92    1.45
 -13 -11  30    9.98    2.61
 -14 -12  30    5.11    1.99
 -12 -14  31   -0.24    1.72
  12  14  31   -2.28    2.20
 -11 -13  31    1.20    1.60
  11  13  31   -0.74    1.76
 -10 -12  31    0.96    1.52
  10  12  31    6.42    2.41
  -9 -11  31   11.40    2.37
   9  11  31    3.51    1.77
  -8 -10  31    7.16    2.08
   8  10  31   -0.99    1.78
  -7  -9  31    6.14    1.78
   7   9  31    0.89    2.16
  -6  -8  31   22.13    2.74
   6   8  31    3.53    2.08
  -5  -7  31   13.43    2.35
   5   7  31    6.17    2.16
  -4  -6  31   13.93    2.48
   4   6  31    2.08    2.05
  -3  -5  31   16.43    2.56
   3   5  31   -0.51    1.25
  -2  -4  31    2.82    1.53
   2   4  31    0.46    1.69
  -1  -3  31    0.65    1.73
   1   3  31    0.90    1.81
   0  -2  31   10.57    1.88
   0   2  31   17.41    2.79
   1  -1  31   -0.24    1.43
  -1   1  31    0.72    1.41
   2   0  31    2.32    1.63
  -2   0  31   -1.11    1.75
   3   1  31    2.85    1.67
  -3  -1  31    0.50    2.00
   4   2  31    2.54    1.61
  -4  -2  31   -1.05    1.84
   5   3  31    1.17    1.49
  -5  -3  31    1.15    1.52
   6   4  31    2.03    1.55
  -6  -4  31    8.91    2.05
   7   5  31    0.08    1.49
  -7  -5  31    2.24    1.61
  -8  -6  31    3.59    2.10
  -9  -7  31    7.51    1.93
 -10  -8  31    3.66    2.11
 -11  -9  31   28.92    3.15
 -12 -10  31   -0.43    1.34
 -13 -11  31    2.33    1.72
 -14 -12  31   -0.04    1.57
 -12 -14  32   -0.64    2.24
 -11 -13  32    7.59    2.34
  11  13  32    0.53    2.49
 -10 -12  32    0.66    1.96
  10  12  32    4.84    1.84
  -9 -11  32    0.41    1.34
   9  11  32    5.47    2.33
  -8 -10  32    6.39    1.79
   8  10  32   10.55    2.67
  -7  -9  32   -0.67    1.82
   7   9  32    2.43    1.87
  -6  -8  32    3.10    2.01
   6   8  32    1.43    1.93
  -5  -7  32   -0.04    1.34
   5   7  32    1.68    2.01
  -4  -6  32    8.26    1.90
   4   6  32    8.69    2.38
  -3  -5  32    5.32    2.08
   3   5  32    8.00    2.00
  -2  -4  32   10.60    2.21
   2   4  32   10.26    2.40
  -1  -3  32    3.29    1.91
   1   3  32    4.77    1.71
   0  -2  32    1.95    1.34
   0   2  32    5.42    2.15
   1  -1  32    1.10    1.19
  -1   1  32   -1.44    1.78
   2   0  32   99.61    4.97
  -2   0  32    0.60    1.94
   3   1  32    0.54    1.58
  -3  -1  32    4.25    1.76
   4   2  32    3.28    1.71
  -4  -2  32    2.08    2.03
   5   3  32   -0.61    1.38
  -5  -3  32   -0.37    1.95
   6   4  32    1.54    1.54
  -6  -4  32    8.24    1.99
  -7  -5  32    4.45    2.14
  -8  -6  32    0.41    1.46
  -9  -7  32    0.33    2.00
 -10  -8  32    3.76    1.73
 -11  -9  32    1.46    1.56
 -12 -10  32    6.65    2.38
 -13 -11  32    0.93    2.03
 -14 -12  32    1.83    2.21
 -12 -14  33   -1.16    1.89
 -11 -13  33    1.37    1.96
 -10 -12  33    0.93    1.40
  10  12  33    0.85    2.10
  -9 -11  33    0.05    1.85
   9  11  33   13.69    2.56
  -8 -10  33    9.94    2.40
   8  10  33   14.06    2.55
  -7  -9  33    3.97    1.69
   7   9  33    0.11    2.00
  -6  -8  33    5.27    1.70
   6   8  33    9.89    2.57
  -5  -7  33    6.15    2.14
   5   7  33   16.47    2.88
  -4  -6  33   18.55    2.70
   4   6  33    8.55    2.46
  -3  -5  33   10.77    2.29
   3   5  33   17.82    2.56
  -2  -4  33    3.31    1.93
   2   4  33    9.05    2.49
  -1  -3  33    0.00    1.62
   1   3  33    2.56    1.83
   0  -2  33    1.30    1.23
   0   2  33    1.21    1.51
   1  -1  33    2.09    1.62
  -1   1  33    0.74    1.83
   2   0  33    6.30    1.60
  -2   0  33   -0.57    1.82
   3   1  33    8.69    2.12
  -3  -1  33    2.90    1.55
   4   2  33    1.53    1.59
  -4  -2  33    1.67    2.02
   5   3  33    0.01    1.44
  -5  -3  33    1.87    1.54
  -6  -4  33    2.46    2.09
  -7  -5  33    0.79    1.54
  -8  -6  33    3.90    2.13
  -9  -7  33   -0.90    1.40
 -10  -8  33   -0.29    1.90
 -11  -9  33    2.12    2.07
 -12 -10  33    0.11    1.51
 -13 -11  33    1.00    2.05
 -11 -13  34    1.10    1.50
 -10 -12  34   -0.55    1.85
  10  12  34    1.12    2.05
  -9 -11  34   -0.11    1.45
   9  11  34   19.33    3.25
  -8 -10  34    0.30    1.50
   8  10  34    7.29    2.40
  -7  -9  34    1.42    1.93
   7   9  34    8.72    2.73
  -6  -8  34   -0.43    1.80
   6   8  34   -0.30    1.44
  -5  -7  34    0.65    1.43
   5   7  34    8.51    2.49
  -4  -6  34    6.22    1.79
   4   6  34   13.93    2.78
  -3  -5  34    0.38    1.30
   3   5  34   -1.63    1.83
  -2  -4  34    3.71    1.61
   2   4  34    8.62    2.06
  -1  -3  34    0.34    1.67
   1   3  34   15.68    2.81
   0  -2  34    2.91    1.37
   0   2  34   17.07    2.92
   1  -1  34    3.72    1.74
  -1   1  34    8.76    2.34
   2   0  34   22.69    2.75
  -2   0  34    3.01    2.00
   3   1  34    1.71    1.67
  -3  -1  34    0.44    1.47
   4   2  34    3.94    1.75
  -4  -2  34    5.14    1.83
  -5  -3  34    3.42    2.09
  -6  -4  34    0.73    1.53
  -7  -5  34    0.69    1.53
  -8  -6  34    0.41    1.51
  -9  -7  34   -0.05    1.40
 -10  -8  34    0.92    1.49
 -11  -9  34    0.81    1.55
 -12 -10  34    0.18    1.91
 -13 -11  34    0.49    1.65
 -11 -13  35   -1.09    1.99
 -10 -12  35   -1.72    1.41
  -9 -11  35    1.63    2.03
   9  11  35    6.89    2.50
  -8 -10  35   -1.28    1.75
   8  10  35   13.04    2.88
  -7  -9  35    0.19    1.33
   7   9  35   16.00    3.12
  -6  -8  35    0.82    1.45
   6   8  35    5.54    2.32
  -5  -7  35    0.37    1.90
   5   7  35    4.10    2.27
  -4  -6  35    1.77    1.93
   4   6  35   23.30    3.29
  -3  -5  35    3.44    2.00
   3   5  35    7.54    2.49
  -2  -4  35    1.47    1.88
   2   4  35   -0.43    1.99
  -1  -3  35    1.49    1.75
   1   3  35   11.84    2.31
   0  -2  35    1.10    1.32
   0   2  35    0.77    1.47
   1  -1  35    1.90    1.70
  -1   1  35    0.22    1.40
   2   0  35    3.33    1.78
  -2   0  35    4.09    2.15
   3   1  35    0.81    1.66
  -3  -1  35    2.20    1.53
  -4  -2  35    2.46    1.58
  -5  -3  35    3.66    2.14
  -6  -4  35    4.15    1.77
  -7  -5  35    0.32    2.05
  -8  -6  35   -0.18    1.87
  -9  -7  35    2.04    2.02
 -10  -8  35    0.75    1.45
 -11  -9  35   -1.47    1.78
 -12 -10  35   -0.95    2.00
 -13 -11  35    2.42    2.20
 -11 -13  36   -0.53    1.66
 -10 -12  36   -0.06    1.96
  -9 -11  36    0.34    1.51
  -8 -10  36    1.99    1.52
   8  10  36    8.88    2.57
  -7  -9  36    0.91    1.92
   7   9  36   12.84    2.98
  -6  -8  36    2.92    1.94
   6   8  36    7.07    2.49
  -5  -7  36    1.74    1.49
   5   7  36    2.38    2.12
  -4  -6  36    1.07    1.47
   4   6  36   45.37    4.26
  -3  -5  36    2.56    1.93
   3   5  36   18.54    3.08
  -2  -4  36   15.63    2.72
   2   4  36   10.37    2.60
  -1  -3  36    3.98    1.54
   1   3  36  134.91    6.68
   0  -2  36    1.15    1.30
   0   2  36    0.63    2.05
   1  -1  36   29.37    3.13
  -1   1  36    5.26    2.21
   2   0  36    1.00    1.61
  -2   0  36  110.52    5.88
  -3  -1  36    1.29    1.52
  -4  -2  36    3.03    1.71
  -5  -3  36   40.29    3.74
  -6  -4  36    2.36    2.05
  -7  -5  36    0.04    1.46
  -8  -6  36    6.07    2.27
  -9  -7  36   -0.27    1.49
 -10  -8  36    1.21    1.95
 -11  -9  36    2.14    2.14
 -12 -10  36    0.32    1.62
 -10 -12  37    1.62    1.67
  -9 -11  37   -1.08    1.96
  -8 -10  37    2.52    2.12
  -7  -9  37    5.15    1.79
   7   9  37    3.04    1.93
  -6  -8  37    0.17    1.39
   6   8  37   24.11    3.37
  -5  -7  37    4.12    2.10
   5   7  37   26.83    3.54
  -4  -6  37    4.40    1.98
   4   6  37    6.85    2.51
  -3  -5  37    0.81    1.43
   3   5  37   20.77    3.21
  -2  -4  37    6.07    2.19
   2   4  37   24.49    3.12
  -1  -3  37    9.91    2.27
   1   3  37   10.29    2.31
   0  -2  37    3.01    1.49
   0   2  37    4.69    2.25
   1  -1  37    7.54    2.13
  -1   1  37    6.72    2.34
  -2   0  37    2.94    1.70
  -3  -1  37    2.63    1.63
  -4  -2  37    5.48    2.25
  -5  -3  37    2.34    1.68
  -6  -4  37    2.35    1.65
  -7  -5  37    7.72    2.01
  -8  -6  37    1.98    1.67
  -9  -7  37    1.45    2.04
 -10  -8  37    6.47    1.96
 -11  -9  37    0.37    1.56
 -12 -10  37    1.06    2.15
 -10 -12  38    4.32    2.18
  -9 -11  38    0.81    1.54
  -8 -10  38    1.05    1.43
  -7  -9  38    1.51    1.94
  -6  -8  38    4.77    2.12
   6   8  38    7.62    2.58
  -5  -7  38    4.94    1.70
   5   7  38   12.28    2.81
  -4  -6  38    0.94    1.40
   4   6  38    3.19    2.30
  -3  -5  38   26.77    3.22
   3   5  38   59.96    4.64
  -2  -4  38    3.35    1.52
   2   4  38    4.42    2.40
  -1  -3  38    5.91    2.10
   1   3  38    6.29    2.54
   0  -2  38   43.87    3.70
   0   2  38   46.38    4.05
  -1   1  38    2.69    2.31
  -2   0  38    4.42    1.84
  -3  -1  38   98.43    5.53
  -4  -2  38    3.14    2.10
  -5  -3  38    6.07    2.02
  -6  -4  38   20.14    2.95
  -7  -5  38    4.34    2.19
  -8  -6  38    5.06    2.22
  -9  -7  38    9.14    2.46
 -10  -8  38    2.14    2.04
 -11  -9  38    2.07    2.05
 -12 -10  38    1.08    2.07
  -9 -11  39    2.65    2.05
  -8 -10  39    4.29    2.13
  -7  -9  39    0.95    1.54
  -6  -8  39    7.51    1.96
  -5  -7  39    4.97    2.08
   5   7  39    4.36    2.47
  -4  -6  39    3.36    1.95
   4   6  39   20.33    3.00
  -3  -5  39    5.28    2.16
  -3  -5  39    5.65    2.18
   3   5  39   11.59    2.80
  -2  -4  39   14.83    2.59
   2   4  39    3.54    2.32
  -1  -3  39    2.95    1.85
   1   3  39   10.30    2.38
   0   2  39    4.59    2.35
  -1   1  39    0.90    1.67
  -2   0  39    0.55    1.49
  -3  -1  39    5.03    1.90
  -4  -2  39    2.33    2.12
  -5  -3  39    8.87    2.51
  -6  -4  39    8.53    2.51
  -7  -5  39    6.27    1.95
  -8  -6  39    7.18    2.33
  -9  -7  39   10.59    2.29
 -10  -8  39    5.37    2.31
 -11  -9  39    1.77    2.13
  -9 -11  40    1.66    1.65
  -8 -10  40    0.80    1.47
  -7  -9  40    4.52    2.18
  -6  -8  40    4.65    2.08
  -5  -7  40    1.83    1.42
  -4  -6  40    9.55    2.28
   4   6  40    3.06    2.41
  -3  -5  40    5.89    1.81
   3   5  40   11.26    2.83
  -2  -4  40    5.54    1.93
   2   4  40   42.49    4.32
   1   3  40    3.59    2.45
   0   2  40    2.01    2.06
  -1   1  40   48.45    4.31
  -2   0  40   15.65    2.85
  -3  -1  40   17.90    2.77
  -4  -2  40   49.50    4.20
  -5  -3  40    7.40    2.42
  -6  -4  40   12.03    2.68
  -7  -5  40   17.43    2.89
  -8  -6  40    0.61    1.50
  -9  -7  40   11.45    2.60
 -10  -8  40    6.33    2.04
 -11  -9  40    2.34    1.73
  -8 -10  41    3.10    2.10
  -7  -9  41    1.58    1.61
  -6  -8  41    2.17    1.78
  -5  -7  41    3.47    1.93
  -4  -6  41    8.98    2.04
   3   5  41    7.16    2.29
   2   4  41   10.08    2.79
   1   3  41    1.47    2.28
   0   2  41    2.06    1.78
  -1   1  41    5.88    2.55
  -2   0  41    3.42    2.11
  -3  -1  41    3.72    1.78
  -4  -2  41    3.83    2.15
  -5  -3  41    3.14    2.19
  -6  -4  41    3.96    1.82
  -7  -5  41    7.18    2.35
  -8  -6  41    4.60    2.21
  -9  -7  41    4.40    2.30
 -10  -8  41    4.30    2.32
  -8 -10  42    3.48    1.76
  -7  -9  42    3.58    2.07
  -6  -8  42    3.36    1.92
  -5  -7  42    2.99    1.82
   2   4  42    1.87    1.73
   1   3  42    6.76    2.64
   0   2  42    6.48    2.35
  -1   1  42   10.52    2.77
  -2   0  42   13.11    2.83
  -3  -1  42    3.55    1.79
  -4  -2  42   13.53    2.74
  -5  -3  42   10.94    2.60
  -6  -4  42    2.12    1.66
  -7  -5  42    6.85    2.35
  -8  -6  42    2.63    1.59
  -9  -7  42    1.94    1.63
 -10  -8  42    1.08    2.23
  -7  -9  43    3.15    1.96
  -6  -8  43    3.41    1.66
   1   3  43    3.48    2.27
   0   2  43    1.75    2.03
  -1   1  43    5.23    2.57
  -2   0  43    0.79    2.14
  -3  -1  43    2.11    1.60
  -4  -2  43    4.08    2.17
  -5  -3  43    4.11    2.18
  -6  -4  43    5.44    2.29
  -7  -5  43    2.61    1.65
  -8  -6  43    3.78    1.76
  -9  -7  43    3.09    1.73
   1   3  44    1.56    1.68
   0   2  44    1.43    1.66
  -1   1  44    2.85    2.29
  -2   0  44    7.78    2.47
  -3  -1  44    2.01    1.60
  -4  -2  44   11.81    2.48
  -5  -3  44    9.58    2.24
  -6  -4  44    4.58    2.17
  -7  -5  44    4.72    2.31
  -8  -6  44    8.61    2.48
  -1   1  45    2.49    1.69
  -2   0  45    5.60    2.44
  -3  -1  45    1.35    1.60
  -4  -2  45    1.78    1.71
  -5  -3  45    3.41    1.77
  -6  -4  45    3.42    2.13
  -7  -5  45    4.58    2.30
  -2   0  46    5.86    2.41
  -3  -1  46    4.47    1.93
  -4  -2  46    2.04    1.67
  -5  -3  46    5.07    2.16
  -6  -4  46    5.38    2.22
  -3  -1  47    4.30    1.91
  -4  -2  47    3.48    1.77
  -5  -3  47    5.56    2.41
 -15 -19   0    1.23    2.45
 -14 -18   0    0.65    2.10
 -13 -17   0    3.54    2.33
 -12 -16   0    2.07    2.62
 -11 -15   0    6.96    3.02
 -10 -14   0   16.49    2.90
  -9 -13   0    7.93    2.38
  -8 -12   0    3.52    2.28
  -7 -11   0   24.33    2.63
  -6 -10   0    9.17    2.04
  -5  -9   0   12.08    1.71
  -4  -8   0   81.59    3.73
  -3  -7   0  135.00    4.11
   2   6   0    7.05    1.09
   1   5   0    6.68    1.20
   0   4   0 1518.12   12.49
  -1   3   0    7.88    0.70
  -3   1   0 1185.49    9.84
  -4   0   0   17.00    1.02
  -5  -1   0   13.93    1.34
  -6  -2   0   45.67    2.20
  -7  -3   0    0.00    1.08
  -8  -4   0   22.59    2.11
  -9  -5   0   66.29    3.43
 -10  -6   0    0.00    1.27
 -11  -7   0    1.65    1.93
 -12  -8   0   36.92    3.47
 -13  -9   0    0.87    2.17
 -14 -10   0   -0.33    1.66
 -15 -11   0    2.00    1.87
 -16 -12   0    0.14    2.60
 -17 -13   0   -0.75    1.85
 -18 -14   0   -1.62    2.60
 -19 -15   0   -1.47    2.84
 -15 -19   1   -1.62    2.03
 -15 -19  -1    2.20    2.57
 -14 -18   1   -0.65    2.06
 -14 -18  -1    0.73    2.13
 -13 -17   1    1.86    2.09
 -13 -17  -1   -2.03    2.48
 -12 -16   1    5.55    2.34
 -12 -16  -1   -0.40    2.52
 -11 -15   1   15.07    2.85
 -11 -15  -1    3.82    2.22
 -10 -14   1    0.65    1.87
 -10 -14  -1   -1.78    1.72
  -9 -13   1   46.17    4.00
  -8 -12   1   41.17    3.86
  -8 -12  -1   -0.20    1.54
  -7 -11   1    4.28    2.11
  -7 -11  -1   33.05    2.96
  -6 -10   1   87.85    4.16
  -6 -10  -1    4.82    1.50
  -5  -9   1  100.45    4.11
  -5  -9  -1    7.17    1.60
  -4  -8   1    3.46    1.19
  -4  -8  -1  489.08    8.79
  -3  -7   1  104.69    3.70
   3   7   1   24.83    1.93
  -2  -6   1   56.09    2.42
   2   6   1    0.32    1.24
   1   5   1   81.61    2.56
   1   5  -1    0.97    0.94
   0   4   1   28.60    1.42
   0   4  -1   28.38    1.36
  -1   3   1   21.34    0.97
  -1   3  -1  137.50    2.36
  -2   2   1   79.90    1.60
  -3   1   1    4.54    0.69
  -3   1  -1    0.59    0.42
  -4   0   1   -0.18    0.61
  -4   0  -1    0.02    0.66
  -5  -1   1   18.15    1.50
  -5  -1  -1   30.27    1.62
  -6  -2   1   17.94    1.61
  -6  -2  -1    2.98    0.85
  -7  -3   1   -0.14    1.17
  -7  -3  -1   36.73    2.18
  -8  -4   1   44.82    2.71
  -8  -4  -1   13.72    1.79
  -9  -5   1   36.90    2.56
  -9  -5  -1    3.58    1.26
 -10  -6   1    1.47    1.35
 -10  -6  -1    2.46    1.71
 -11  -7   1    7.22    2.28
 -11  -7  -1    2.03    1.93
 -12  -8   1   10.84    2.13
 -12  -8  -1    2.01    2.09
 -13  -9   1    5.44    1.99
 -13  -9  -1    1.30    1.63
 -14 -10   1    6.36    2.09
 -14 -10  -1   -1.04    2.05
 -15 -11   1   14.30    3.21
 -15 -11  -1   -1.66    1.62
 -16 -12   1    5.09    2.23
 -16 -12  -1    0.89    2.54
 -17 -13   1    0.95    2.64
 -17 -13  -1   -0.58    1.86
 -18 -14   1   -1.87    2.54
 -18 -14  -1    1.03    2.96
 -19 -15   1   -2.57    2.75
 -19 -15  -1   -1.41    2.79
 -15 -19   2   -0.39    3.00
 -15 -19  -2   -1.32    2.15
 -14 -18   2   10.53    3.56
 -14 -18  -2   -0.88    2.57
 -13 -17   2    1.56    2.76
 -13 -17  -2  110.69    7.29
 -12 -16   2    4.15    2.82
 -12 -16  -2    0.61    2.07
 -11 -15   2  109.10    6.43
 -11 -15  -2   -0.99    2.56
 -10 -14   2    5.23    2.69
 -10 -14  -2   -0.26    1.77
  -9 -13   2    6.07    2.76
  -9 -13  -2   19.11    3.17
  -8 -12   2   45.75    4.03
  -8 -12  -2    3.42    1.78
  -7 -11   2    2.72    2.12
  -7 -11  -2    1.57    1.47
  -6 -10   2   29.68    2.86
  -6 -10  -2   -0.01    1.21
  -5  -9   2    6.27    1.44
  -5  -9  -2   -1.68    1.55
  -4  -8   2  301.79    6.39
   4   8   2   30.78    2.32
  -3  -7   2   76.02    3.02
   3   7   2   -0.67    1.10
  -2  -6   2    9.31    1.38
   2   6   2    4.87    1.01
  -1  -5   2   12.90    1.18
   1   5   2   18.31    1.54
   0   4   2    4.49    0.87
   0   4  -2    3.72    0.72
  -1   3   2  136.17    2.51
  -1   3  -2   19.47    0.84
  -2   2   2   29.67    1.08
  -3   1   2   63.18    1.70
  -4   0   2  252.60    3.90
  -4   0  -2    1.06    0.74
  -5  -1   2   22.47    1.46
  -5  -1  -2   13.26    1.19
  -6  -2   2    1.46    0.86
  -6  -2  -2    4.40    1.16
  -7  -3   2   85.26    3.12
  -7  -3  -2    6.77    1.39
  -8  -4   2   72.60    3.19
  -8  -4  -2  108.60    3.97
  -9  -5   2   76.02    3.71
  -9  -5  -2   -1.18    1.43
 -10  -6   2    9.69    1.79
 -10  -6  -2    1.61    1.71
 -11  -7   2    1.50    2.08
 -11  -7  -2    1.67    1.91
 -12  -8   2   14.34    2.35
 -12  -8  -2    1.31    1.51
 -13  -9   2    0.96    2.33
 -13  -9  -2    3.38    2.19
 -14 -10   2   19.00    3.25
 -14 -10  -2    5.43    2.00
 -15 -11   2    6.71    2.27
 -15 -11  -2    5.71    2.69
 -16 -12   2    0.28    1.86
 -16 -12  -2    0.68    1.99
 -17 -13   2    0.34    2.64
 -17 -13  -2    1.50    2.58
 -18 -14   2   -3.25    1.76
 -18 -14  -2   -1.29    2.77
 -19 -15   2   -3.58    2.73
 -19 -15  -2   -1.98    2.73
 -15 -19   3    3.26    3.40
 -15 -19  -3    0.15    2.27
 -14 -18   3    4.85    3.14
 -14 -18  -3   -2.87    2.59
 -13 -17   3    1.36    2.71
 -12 -16   3    5.71    2.42
 -12 -16  -3    0.91    2.57
 -11 -15   3   25.04    3.37
 -11 -15  -3   -0.29    1.89
 -10 -14   3   11.38    2.43
 -10 -14  -3    0.84    2.27
  -9 -13   3    5.34    2.62
  -9 -13  -3   -0.85    1.56
  -8 -12   3    9.33    2.70
  -8 -12  -3    0.19    1.58
  -7 -11   3   44.80    3.66
  -7 -11  -3    1.20    1.48
  -6 -10   3   20.08    2.32
  -6 -10  -3   -0.52    1.85
  -5  -9   3    8.91    1.62
  -5  -9  -3   11.22    1.83
  -4  -8   3  329.43    6.72
   4   8   3    0.16    0.97
  -3  -7   3    7.36    1.40
   3   7   3   15.27    1.69
  -2  -6   3    1.22    0.98
   2   6   3    1.07    0.81
  -1  -5   3    8.36    1.09
   1   5   3    0.04    1.04
   0  -4   3    4.02    0.70
   0   4   3    3.44    0.72
   1  -3   3    7.38    0.54
  -1   3   3   41.15    1.47
  -2   2   3   17.09    1.02
  -3   1   3    1.64    0.60
  -4   0   3    0.66    1.06
  -4   0  -3   -0.21    0.57
  -5  -1   3    6.66    1.32
  -5  -1  -3    5.04    0.97
  -6  -2   3    1.93    0.97
  -6  -2  -3    1.64    0.77
  -7  -3   3   29.51    1.96
  -7  -3  -3    1.02    1.13
  -8  -4   3   31.12    2.22
  -8  -4  -3    1.67    1.41
  -9  -5   3   20.52    2.06
  -9  -5  -3    0.57    1.49
 -10  -6   3   35.23    2.99
 -11  -7   3   17.83    2.63
 -11  -7  -3    5.76    2.11
 -12  -8   3    8.59    2.55
 -12  -8  -3    0.88    1.91
 -13  -9   3   17.97    3.12
 -13  -9  -3    2.67    1.75
 -14 -10   3   18.45    2.83
 -14 -10  -3    1.27    2.19
 -15 -11   3    1.27    1.83
 -15 -11  -3    4.45    2.04
 -16 -12   3    1.79    2.62
 -16 -12  -3    1.09    1.87
 -17 -13   3    4.02    2.87
 -17 -13  -3    1.44    2.78
 -18 -14   3   -2.00    1.99
 -18 -14  -3    0.11    2.68
 -19 -15   3   -1.25    2.81
 -19 -15  -3   -2.31    2.78
 -15 -19   4   15.27    4.24
 -15 -19  -4    0.32    2.43
 -14 -18   4    6.68    2.81
 -14 -18  -4    0.09    2.68
 -13 -17   4    2.80    2.34
 -13 -17  -4    4.99    2.61
 -12 -16   4   23.55    3.37
 -12 -16  -4    6.50    3.07
 -11 -15   4    9.50    2.92
 -11 -15  -4    3.38    2.25
 -10 -14   4    9.42    2.33
 -10 -14  -4   -0.23    1.59
  -9 -13   4   21.08    2.81
  -9 -13  -4   11.91    2.83
  -8 -12   4    2.20    2.23
  -8 -12  -4    3.53    1.76
  -7 -11   4   -0.89    1.45
  -7 -11  -4    1.96    1.62
  -6 -10   4   18.80    2.56
  -6 -10  -4    5.99    1.79
  -5  -9   4   16.70    1.95
   5   9   4    3.28    1.34
  -4  -8   4   84.96    3.62
   4   8   4   11.26    1.90
  -3  -7   4    9.23    1.47
   3   7   4    0.91    1.13
  -2  -6   4    0.19    0.97
   2   6   4   10.16    1.24
  -1  -5   4    3.38    0.75
   1   5   4   28.14    1.69
   0  -4   4   78.69    1.95
   0   4   4   81.92    2.42
   1  -3   4    7.89    0.54
  -1   3   4    1.32    0.68
  -2   2   4  399.59    4.94
  -3   1   4    1.21    0.90
  -4   0   4    3.72    1.21
  -4   0  -4  228.06    3.17
  -5  -1   4    2.81    1.00
  -5  -1  -4    2.36    0.78
  -6  -2   4   13.26    1.57
  -6  -2  -4    1.96    0.96
  -7  -3   4   79.72    3.11
  -7  -3  -4    6.22    1.07
  -8  -4   4  149.21    4.59
  -8  -4  -4    4.90    1.54
  -9  -5   4    2.17    1.25
  -9  -5  -4    0.31    1.44
 -10  -6   4   26.25    2.75
 -11  -7   4    7.42    1.81
 -11  -7  -4    1.70    1.97
 -12  -8   4    1.42    2.21
 -12  -8  -4    1.38    1.99
 -13  -9   4    9.06    2.15
 -13  -9  -4    8.41    2.47
 -14 -10   4   15.08    3.12
 -14 -10  -4    1.76    1.65
 -15 -11   4   26.14    3.64
 -15 -11  -4    9.73    2.42
 -16 -12   4    2.55    2.65
 -16 -12  -4    7.06    2.79
 -17 -13   4    1.56    2.15
 -17 -13  -4   12.44    3.42
 -18 -14   4    0.15    2.10
 -18 -14  -4   -0.47    2.60
 -19 -15   4   -0.92    2.84
 -19 -15  -4   -2.18    2.72
 -15 -19   5    0.32    2.56
 -15 -19  -5   -0.32    2.32
 -14 -18   5   -1.31    2.20
 -14 -18  -5    0.92    2.79
 -13 -17   5   -0.80    2.61
 -13 -17  -5    0.61    2.09
 -12 -16   5   15.24    3.43
 -12 -16  -5    0.54    2.00
 -11 -15   5    2.99    1.99
 -11 -15  -5    5.07    2.70
 -10 -14   5    0.95    2.29
 -10 -14  -5    3.67    2.39
  -9 -13   5   27.75    3.14
  -9 -13  -5    2.30    2.33
  -8 -12   5   11.31    2.59
  -8 -12  -5    8.86    2.57
  -7 -11   5    0.90    1.45
  -7 -11  -5    4.61    1.86
  -6 -10   5   52.98    3.27
   6  10   5   10.54    1.69
  -5  -9   5   17.13    1.97
   5   9   5   21.29    2.16
  -4  -8   5   13.72    1.67
   4   8   5    6.63    1.49
  -3  -7   5   25.40    1.99
   3   7   5   14.25    1.71
  -2  -6   5    0.54    1.02
   2   6   5   46.65    2.45
  -1  -5   5    1.60    0.91
   1   5   5   12.40    1.24
   0  -4   5    0.51    0.66
   0   4   5   -0.01    0.61
   1  -3   5    2.08    0.44
  -1   3   5    6.00    0.94
  -2   2   5    7.02    0.84
  -3   1   5    0.46    0.95
  -4   0   5    0.72    0.87
  -4   0  -5   -1.32    0.60
  -5  -1   5    1.08    1.30
  -5  -1  -5   20.26    1.29
  -6  -2   5   11.53    1.63
  -6  -2  -5    0.19    0.78
  -7  -3   5    0.91    0.94
  -7  -3  -5    8.74    1.32
  -8  -4   5   47.49    2.72
  -8  -4  -5   11.19    1.65
  -9  -5   5   29.82    2.66
  -9  -5  -5    8.40    1.79
 -10  -6   5    3.84    1.93
 -10  -6  -5   28.57    2.59
 -11  -7   5    6.92    1.80
 -11  -7  -5   16.30    2.64
 -12  -8   5   11.72    2.21
 -12  -8  -5   10.50    2.52
 -13  -9   5    3.29    2.35
 -13  -9  -5   24.06    3.22
 -14 -10   5    2.52    1.92
 -14 -10  -5   15.18    2.91
 -15 -11   5   32.93    3.63
 -15 -11  -5    2.74    2.35
 -16 -12   5    3.28    2.16
 -16 -12  -5    3.95    2.68
 -17 -13   5    0.05    1.95
 -17 -13  -5   12.88    3.32
 -18 -14   5    8.18    3.11
 -18 -14  -5   -0.57    2.68
 -19 -15   5   -1.75    2.74
 -19 -15  -5   -0.89    2.97
 -15 -19   6    6.15    3.00
 -15 -19  -6    1.07    2.34
 -14 -18   6   -0.32    2.75
 -14 -18  -6    2.57    3.08
 -13 -17   6    8.71    3.23
 -13 -17  -6    2.66    2.80
 -12 -16   6   17.15    3.10
 -12 -16  -6   -0.20    1.97
 -11 -15   6    2.84    2.66
 -11 -15  -6   25.84    3.56
 -10 -14   6    7.14    2.10
 -10 -14  -6    3.47    2.01
  -9 -13   6    0.46    1.67
  -9 -13  -6    0.54    1.73
  -8 -12   6    0.43    2.14
  -8 -12  -6    9.31    2.23
  -7 -11   6    1.51    1.91
  -7 -11  -6   -0.46    1.45
  -6 -10   6   -0.62    1.62
   6  10   6    7.95    1.79
  -5  -9   6    1.30    1.52
   5   9   6   22.28    2.57
  -4  -8   6   10.36    1.44
   4   8   6    0.96    1.00
  -3  -7   6    2.78    0.92
   3   7   6    1.13    1.18
  -2  -6   6    5.76    0.95
   2   6   6   29.70    2.00
  -1  -5   6    0.38    0.83
   1   5   6   15.46    1.52
   0  -4   6    4.08    0.64
   0   4   6    2.89    1.00
   1  -3   6   18.48    0.86
  -1   3   6   53.14    1.96
  -2   2   6  517.70    6.36
  -3   1   6   40.22    1.93
   4   0   6  166.52    2.90
  -4   0   6    9.29    1.24
  -5  -1   6    3.62    1.07
  -5  -1  -6   10.47    1.09
  -6  -2   6    9.87    1.63
  -6  -2  -6   60.27    2.38
  -7  -3   6    5.16    1.20
  -7  -3  -6   52.02    2.50
  -8  -4   6  286.01    6.22
  -8  -4  -6    1.51    1.22
  -9  -5   6    2.49    1.33
  -9  -5  -6   51.70    3.11
 -10  -6   6    1.30    1.88
 -10  -6  -6   42.90    3.23
 -11  -7   6   12.80    2.14
 -11  -7  -6    1.00    1.49
 -12  -8   6    0.62    1.65
 -12  -8  -6    0.29    1.46
 -13  -9   6    4.82    1.93
 -13  -9  -6   20.74    2.80
 -14 -10   6    3.96    2.45
 -14 -10  -6    7.07    2.54
 -15 -11   6   11.03    3.08
 -15 -11  -6    3.74    2.40
 -16 -12   6    2.67    2.01
 -16 -12  -6    9.73    2.98
 -17 -13   6   -0.47    1.87
 -17 -13  -6   56.37    5.36
 -18 -14   6    6.36    3.05
 -18 -14  -6    0.80    2.79
 -19 -15   6   -1.16    2.78
 -19 -15  -6    1.21    2.98
 -15 -19   7    0.86    2.37
 -15 -19  -7   -1.93    2.11
 -14 -18   7    0.65    2.91
 -14 -18  -7    0.26    2.26
 -13 -17   7    3.33    2.36
 -13 -17  -7   11.16    3.52
 -12 -16   7    2.48    2.81
 -12 -16  -7    7.32    2.53
 -11 -15   7    1.11    1.94
 -11 -15  -7    7.65    2.47
 -10 -14   7    5.94    2.09
 -10 -14  -7   12.90    2.60
  -9 -13   7    1.11    2.30
  -9 -13  -7   16.60    3.24
  -8 -12   7   -0.91    2.11
  -8 -12  -7   11.00    2.49
  -7 -11   7    3.15    1.99
  -6 -10   7    0.04    1.28
   6  10   7   81.47    4.14
  -5  -9   7   10.15    1.81
   5   9   7   77.30    4.19
  -4  -8   7   24.13    2.10
   4   8   7    4.55    1.52
  -3  -7   7    0.63    0.81
   3   7   7   44.87    2.55
  -2  -6   7    5.13    1.12
   2   6   7   51.56    2.52
  -1  -5   7   51.75    1.91
   1   5   7    4.09    1.16
   0  -4   7   18.70    1.18
   0   4   7   17.47    1.48
   1  -3   7    1.74    0.61
  -1   3   7    4.24    0.87
  -2   2   7    6.89    1.24
  -3   1   7    1.14    0.95
   4   0   7    0.09    0.61
  -4   0   7    2.03    1.34
   5   1   7   11.86    1.13
  -5  -1   7    5.92    1.23
  -6  -2   7    2.89    1.40
  -6  -2  -7    1.40    0.92
  -7  -3   7    7.19    1.70
  -7  -3  -7    3.88    1.16
  -8  -4   7    0.98    1.17
  -8  -4  -7   39.34    2.49
  -9  -5   7   -0.32    1.20
  -9  -5  -7   43.98    2.77
 -10  -6   7    3.10    1.52
 -10  -6  -7   21.79    2.51
 -11  -7   7    1.35    1.62
 -11  -7  -7   16.72    2.35
 -12  -8   7    4.42    1.91
 -12  -8  -7    8.86    2.44
 -13  -9   7    3.94    1.89
 -13  -9  -7   28.02    3.50
 -14 -10   7    4.99    2.06
 -14 -10  -7    3.53    1.77
 -15 -11   7    1.79    1.97
 -15 -11  -7   19.31    2.95
 -16 -12   7    8.27    2.95
 -16 -12  -7    8.99    2.39
 -17 -13   7   -1.17    2.37
 -17 -13  -7    4.75    2.85
 -18 -14   7   -1.03    2.54
 -18 -14  -7   -0.48    2.70
 -19 -15   7    1.48    2.93
 -19 -15  -7    5.95    3.38
 -15 -19   8   -2.03    2.69
 -15 -19  -8    1.68    2.48
 -14 -18   8    0.62    2.14
 -14 -18  -8   -0.37    2.08
 -13 -17   8    5.48    3.03
 -13 -17  -8   39.92    5.03
 -12 -16   8   -0.38    1.90
 -12 -16  -8   12.07    3.25
 -11 -15   8    4.67    2.65
 -11 -15  -8    3.65    2.68
 -10 -14   8    1.75    2.40
 -10 -14  -8   59.94    4.95
  -9 -13   8   -0.53    2.15
  -9 -13  -8   -0.64    1.72
  -8 -12   8    1.34    2.16
  -8 -12  -8   -0.37    2.29
  -7 -11   8    1.79    1.48
   7  11   8   34.01    3.37
  -6 -10   8    2.62    1.37
   6  10   8   28.56    2.60
  -5  -9   8    1.20    1.09
   5   9   8   45.37    3.05
  -4  -8   8   -0.46    1.24
   4   8   8    4.80    1.23
  -3  -7   8   70.92    2.85
   3   7   8  195.75    5.22
  -2  -6   8    0.33    0.74
   2   6   8   62.13    2.85
  -1  -5   8    7.53    1.13
   1   5   8    1.07    1.02
   0  -4   8  247.34    3.75
   0   4   8  243.43    4.69
   1  -3   8    9.69    1.00
  -1   3   8   15.27    1.41
   2  -2   8   11.43    0.79
  -2   2   8    6.25    1.33
   3  -1   8  125.05    2.09
  -3   1   8  189.46    3.99
   4   0   8   76.53    2.00
  -4   0   8   19.36    1.58
   5   1   8   15.31    1.27
  -5  -1   8    6.93    1.27
   6   2   8  110.66    3.21
  -6  -2   8  103.79    3.49
  -7  -3   8    0.76    1.12
  -7  -3  -8   44.88    2.46
  -8  -4   8    4.93    1.76
  -8  -4  -8   75.69    3.41
  -9  -5   8   30.79    2.71
  -9  -5  -8  149.04    4.91
 -10  -6   8   -0.64    1.29
 -10  -6  -8    0.71    1.55
 -11  -7   8    0.65    1.51
 -11  -7  -8   52.90    3.57
 -12  -8   8    0.47    2.20
 -12  -8  -8    1.12    1.92
 -13  -9   8    1.04    2.27
 -13  -9  -8   18.39    2.72
 -14 -10   8    2.79    2.41
 -14 -10  -8   18.74    3.21
 -15 -11   8    1.78    1.92
 -15 -11  -8    5.10    2.06
 -16 -12   8    3.10    2.06
 -16 -12  -8   14.16    2.81
 -17 -13   8   -1.16    2.45
 -17 -13  -8    0.41    2.44
 -18 -14   8   -1.66    2.56
 -18 -14  -8   -2.53    2.40
 -19 -15   8    0.35    2.25
 -19 -15  -8    5.85    3.33
 -15 -19   9    0.75    3.02
 -15 -19  -9    4.67    2.99
 -14 -18   9   -0.63    2.00
 -14 -18  -9    0.96    2.85
 -13 -17   9    2.88    2.85
 -13 -17  -9    4.61    2.89
 -12 -16   9   -1.37    2.47
 -12 -16  -9   14.23    3.30
 -11 -15   9    0.01    1.81
 -11 -15  -9   11.76    3.04
 -10 -14   9   -1.02    1.62
 -10 -14  -9   21.23    3.13
  -9 -13   9   -0.95    1.59
  -9 -13  -9    9.25    3.03
  -8 -12   9    0.32    2.04
  -8 -12  -9    4.65    2.06
  -7 -11   9    5.71    1.73
   7  11   9   74.81    4.11
  -6 -10   9   10.85    1.80
   6  10   9    4.77    2.16
  -5  -9   9   38.51    2.54
   5   9   9  107.96    4.43
  -4  -8   9   10.52    1.48
   4   8   9   58.56    3.13
  -3  -7   9    7.40    1.39
   3   7   9    3.00    1.15
  -2  -6   9   62.97    2.45
   2   6   9   30.43    2.02
  -1  -5   9   16.30    1.40
   1   5   9  118.37    3.58
   0  -4   9    2.91    0.97
   0   4   9    0.81    0.73
   1  -3   9   11.80    1.00
  -1   3   9    2.38    1.08
   2  -2   9    3.22    0.69
  -2   2   9   38.65    1.95
   3  -1   9    0.34    0.49
  -3   1   9    0.34    1.01
   4   0   9    0.18    0.62
  -4   0   9   -0.44    1.04
   5   1   9   14.42    1.18
  -5  -1   9    2.43    1.08
   6   2   9    0.98    0.95
  -6  -2   9    0.24    1.05
   7   3   9    7.74    1.34
  -7  -3   9    0.91    1.14
  -8  -4   9    3.28    1.34
  -8  -4  -9   27.33    2.16
  -9  -5   9    2.43    1.80
  -9  -5  -9    9.42    1.58
 -10  -6   9    2.15    1.52
 -10  -6  -9   37.64    2.92
 -11  -7   9    2.30    1.59
 -11  -7  -9   44.60    3.49
 -12  -8   9    2.38    1.69
 -12  -8  -9   -0.15    1.30
 -13  -9   9   -0.40    1.56
 -13  -9  -9   29.92    3.57
 -14 -10   9    0.48    1.65
 -14 -10  -9   11.95    2.48
 -15 -11   9    4.03    2.62
 -15 -11  -9   13.55    3.18
 -16 -12   9   -0.69    1.76
 -16 -12  -9    3.27    2.04
 -17 -13   9   -1.58    1.75
 -17 -13  -9    2.76    2.52
 -18 -14   9   -0.18    2.01
 -18 -14  -9   -3.31    2.27
 -19 -15   9    0.01    2.19
 -19 -15  -9   -1.52    2.82
 -15 -19  10   -3.54    2.04
 -15 -19 -10    8.56    3.25
 -14 -18  10   -0.63    2.66
 -14 -18 -10    0.92    2.76
 -13 -17  10   -1.02    1.91
 -13 -17 -10    1.85    2.54
 -12 -16  10   -1.00    1.80
 -12 -16 -10   41.85    4.70
 -11 -15  10   -0.21    1.74
 -11 -15 -10    3.42    1.97
 -10 -14  10   -0.52    1.56
 -10 -14 -10    7.85    2.37
  -9 -13  10   -0.55    1.54
  -9 -13 -10   37.49    3.94
  -8 -12  10   -0.98    2.06
   8  12  10    1.03    2.08
  -7 -11  10   -0.06    1.37
   7  11  10   15.97    2.31
  -6 -10  10    2.15    1.33
   6  10  10   63.96    4.10
  -5  -9  10    9.56    1.87
   5   9  10   49.22    3.11
  -4  -8  10   -0.62    0.91
   4   8  10   40.58    2.71
  -3  -7  10    3.17    1.00
   3   7  10   38.18    2.65
  -2  -6  10   17.59    1.56
   2   6  10  130.55    4.14
  -1  -5  10   70.04    2.37
   1   5  10    0.86    0.82
   0  -4  10   20.53    1.39
   0   4  10   21.02    1.60
   1  -3  10    9.63    1.10
  -1   3  10  237.82    4.76
   2  -2  10  445.31    4.92
  -2   2  10   92.89    3.00
   3  -1  10   -0.79    0.52
  -3   1  10   26.95    2.06
   4   0  10    0.84    0.65
  -4   0  10  163.51    4.06
   5   1  10  201.60    3.98
  -5  -1  10   15.05    1.81
   6   2  10    1.34    0.93
  -6  -2  10    1.62    1.50
   7   3  10    1.62    1.06
  -7  -3  10    6.55    1.44
  -8  -4  10    2.69    1.34
  -8  -4 -10   50.95    2.95
  -9  -5  10   15.66    2.30
  -9  -5 -10    0.45    1.40
 -10  -6  10    8.61    1.80
 -10  -6 -10    6.42    1.80
 -11  -7  10    4.95    2.22
 -11  -7 -10   44.49    3.42
 -12  -8  10    1.69    1.67
 -12  -8 -10    1.30    1.78
 -13  -9  10   -0.45    2.09
 -13  -9 -10   17.59    2.95
 -14 -10  10   -2.06    2.09
 -14 -10 -10   23.60    3.16
 -15 -11  10    0.86    1.94
 -15 -11 -10   24.62    3.72
 -16 -12  10   -0.18    2.26
 -16 -12 -10    4.51    2.02
 -17 -13  10    0.87    2.01
 -17 -13 -10   -0.11    2.27
 -18 -14  10   -2.01    1.81
 -18 -14 -10   -1.52    2.46
 -19 -15 -10   -0.82    2.21
 -15 -19 -11   -1.62    2.15
 -14 -18  11    0.43    2.79
 -14 -18 -11   -1.86    2.50
 -13 -17  11    2.32    2.81
 -13 -17 -11    5.43    2.79
 -12 -16  11   -1.54    2.36
 -12 -16 -11    5.54    2.29
 -11 -15  11   -1.12    2.30
 -11 -15 -11    3.13    2.12
 -10 -14  11    1.14    2.27
 -10 -14 -11    9.24    3.02
  -9 -13  11    3.21    1.79
  -9 -13 -11   51.20    4.41
  -8 -12  11    1.61    2.13
   8  12  11    4.77    1.86
  -7 -11  11    4.26    2.14
   7  11  11   32.35    3.44
  -6 -10  11   40.68    3.06
   6  10  11  138.95    5.50
  -5  -9  11    7.25    1.75
   5   9  11   68.04    3.78
  -4  -8  11   49.67    2.56
   4   8  11    2.70    1.16
  -3  -7  11   16.84    1.75
   3   7  11  249.23    6.13
  -2  -6  11    1.74    1.08
   2   6  11   17.79    1.86
  -1  -5  11   28.04    1.70
   1   5  11    5.41    1.11
   0  -4  11   93.59    2.54
   0   4  11  100.08    3.37
   1  -3  11    0.13    0.83
  -1   3  11   39.48    2.07
   2  -2  11   22.02    1.16
  -2   2  11    5.61    1.40
   3  -1  11   13.83    0.95
  -3   1  11   -0.64    0.92
   4   0  11   -0.36    0.51
  -4   0  11   -0.79    0.94
   5   1  11    0.52    0.71
  -5  -1  11    0.58    0.99
   6   2  11    0.72    0.85
  -6  -2  11   22.73    1.90
   7   3  11   11.35    1.55
  -7  -3  11    1.70    1.66
   8   4  11   13.24    1.62
  -8  -4  11    4.25    1.78
  -9  -5  11   10.68    2.22
  -9  -5 -11   55.23    3.36
 -10  -6  11   24.70    2.74
 -10  -6 -11    9.69    2.00
 -11  -7  11    0.89    2.05
 -11  -7 -11    2.19    1.66
 -12  -8  11    0.33    2.22
 -12  -8 -11    1.92    1.37
 -13  -9  11    4.36    1.84
 -13  -9 -11   15.99    2.73
 -14 -10  11    0.83    1.76
 -14 -10 -11    7.26    2.65
 -15 -11  11    0.93    2.34
 -15 -11 -11   19.99    3.41
 -16 -12  11   -1.73    2.24
 -16 -12 -11    8.14    2.81
 -17 -13  11    1.29    2.51
 -17 -13 -11    1.38    2.46
 -18 -14  11   -0.45    1.97
 -18 -14 -11    4.02    2.75
 -15 -19 -12   -0.41    2.88
 -14 -18  12   -0.39    2.15
 -14 -18 -12    6.09    3.06
 -13 -17  12   -0.55    2.09
 -13 -17 -12    6.28    2.82
 -12 -16  12   11.96    2.64
 -12 -16 -12   11.92    2.74
 -11 -15  12   -0.46    1.75
 -11 -15 -12   27.36    3.61
 -10 -14  12    0.94    1.70
 -10 -14 -12    2.26    1.93
  -9 -13  12   35.01    3.19
  -8 -12  12    3.62    2.25
   8  12  12    1.55    2.03
  -7 -11  12    5.71    2.14
   7  11  12    2.63    1.70
  -6 -10  12   32.09    2.56
   6  10  12   71.21    3.95
  -5  -9  12    7.21    1.45
   5   9  12   53.22    3.49
  -4  -8  12   19.28    1.81
   4   8  12  106.88    4.32
  -3  -7  12    2.37    1.33
   3   7  12   11.39    1.74
  -2  -6  12   42.19    2.05
   2   6  12    6.93    1.53
  -1  -5  12   24.33    1.50
   1   5  12  223.25    5.21
   0  -4  12    6.80    1.15
   0   4  12    7.19    1.37
   1  -3  12  219.00    3.77
  -1   3  12   68.99    2.74
   2  -2  12   86.39    2.24
  -2   2  12  514.12    7.67
   3  -1  12   16.15    1.01
  -3   1  12   22.36    1.81
   4   0  12  202.22    3.67
  -4   0  12   29.31    2.00
   5   1  12    9.81    1.13
  -5  -1  12   70.21    2.88
   6   2  12    0.05    0.80
  -6  -2  12   24.87    2.00
   7   3  12  240.57    5.64
  -7  -3  12   46.75    2.89
   8   4  12    1.85    1.28
  -8  -4  12   50.51    3.13
  -9  -5  12    1.22    1.97
  -9  -5 -12    1.55    1.13
 -10  -6  12   21.04    2.79
 -10  -6 -12   53.87    3.65
 -11  -7  12    3.93    1.71
 -11  -7 -12    1.04    1.23
 -12  -8  12    1.50    1.63
 -12  -8 -12    0.86    1.67
 -13  -9  12    1.08    2.13
 -13  -9 -12   11.39    2.45
 -14 -10  12    0.00    2.18
 -14 -10 -12   12.26    2.86
 -15 -11  12   -1.32    2.24
 -15 -11 -12    2.72    1.93
 -16 -12  12   -1.65    1.64
 -16 -12 -12   -0.49    2.29
 -17 -13  12   -2.99    2.28
 -17 -13 -12    4.16    2.70
 -18 -14  12   -4.76    2.36
 -18 -14 -12   -0.47    2.35
 -15 -19 -13    1.60    3.13
 -14 -18  13   -1.73    2.64
 -14 -18 -13    8.27    3.20
 -13 -17  13   -0.84    2.41
 -13 -17 -13    0.05    2.23
 -12 -16  13    1.01    2.52
 -12 -16 -13    1.05    1.76
 -11 -15  13    8.85    2.90
 -11 -15 -13   13.89    3.23
 -10 -14  13    0.84    1.65
 -10 -14 -13    3.87    2.16
  -9 -13  13   14.20    2.69
   9  13  13    2.36    2.17
  -8 -12  13   17.94    2.71
   8  12  13    0.77    1.47
  -7 -11  13    6.60    2.13
   7  11  13   47.69    3.80
  -6 -10  13   52.63    3.34
   6  10  13    4.48    1.99
  -5  -9  13   55.43    3.17
   5   9  13  245.55    6.93
  -4  -8  13   87.00    3.55
   4   8  13  114.47    4.78
  -3  -7  13   27.40    2.07
   3   7  13    3.71    1.20
  -2  -6  13   53.92    2.48
   2   6  13   33.91    2.32
  -1  -5  13    4.41    1.19
   1   5  13  153.13    4.41
   0  -4  13    0.78    1.01
   1  -3  13   20.03    1.38
  -1   3  13   57.80    2.60
   2  -2  13   15.80    1.14
  -2   2  13   49.35    2.47
   3  -1  13    3.29    0.78
  -3   1  13   -0.80    0.92
   4   0  13   -0.38    0.57
  -4   0  13    0.10    1.37
   5   1  13    7.73    1.03
  -5  -1  13    0.49    1.12
   6   2  13    0.90    0.88
  -6  -2  13    7.77    1.49
   7   3  13   11.86    1.53
  -7  -3  13    0.43    1.22
   8   4  13   22.86    2.06
  -8  -4  13   37.85    2.85
   9   5  13   13.88    1.94
  -9  -5  13   12.09    2.29
 -10  -6  13    1.90    2.11
 -10  -6 -13   19.11    2.50
 -11  -7  13    7.21    1.95
 -11  -7 -13   32.35    3.09
 -12  -8  13    7.13    2.00
 -12  -8 -13   -0.58    1.15
 -13  -9  13    1.95    1.73
 -13  -9 -13    3.43    1.90
 -14 -10  13    0.50    1.75
 -14 -10 -13    9.39    2.25
 -15 -11  13    3.15    2.02
 -15 -11 -13    1.54    1.70
 -16 -12  13   -1.94    2.22
 -16 -12 -13    0.01    2.48
 -17 -13  13   -2.30    1.81
 -17 -13 -13    2.16    2.51
 -18 -14  13   -2.61    2.81
 -18 -14 -13   -1.35    1.82
 -15 -19 -14    0.07    2.93
 -14 -18  14    1.65    2.78
 -14 -18 -14    3.97    2.86
 -13 -17  14    4.56    2.83
 -13 -17 -14    4.49    2.66
 -12 -16  14   10.25    2.54
 -12 -16 -14    1.93    1.84
 -11 -15  14   -0.02    1.78
 -11 -15 -14   25.17    4.02
 -10 -14  14   42.85    3.95
 -10 -14 -14    3.61    2.05
  -9 -13  14   13.55    2.74
   9  13  14    0.17    1.54
  -8 -12  14    0.83    2.02
   8  12  14    1.11    1.53
  -7 -11  14    9.26    1.93
   7  11  14   17.68    2.75
  -6 -10  14   67.41    3.74
   6  10  14   13.56    2.06
  -5  -9  14   40.07    2.56
   5   9  14   22.57    2.59
  -4  -8  14   21.13    2.10
   4   8  14   44.17    3.04
  -3  -7  14   66.04    2.78
   3   7  14   49.25    2.87
  -2  -6  14   37.80    2.03
   2   6  14    1.15    1.31
  -1  -5  14    1.67    1.13
   1   5  14  171.55    4.88
   0  -4  14  220.75    4.22
   0   4  14  231.22    5.39
   1  -3  14   74.57    2.41
  -1   3  14   53.85    2.68
   2  -2  14   37.35    1.68
  -2   2  14  390.69    7.06
   3  -1  14  217.70    3.93
  -3   1  14  122.25    3.92
   4   0  14   13.76    1.12
  -4   0  14   65.96    2.93
   5   1  14   13.91    1.27
  -5  -1  14  137.25    4.22
   6   2  14   10.97    1.32
  -6  -2  14   48.01    2.69
   7   3  14   24.86    1.96
  -7  -3  14    9.13    1.62
   8   4  14   -0.06    0.93
  -8  -4  14   88.36    3.93
   9   5  14  108.76    4.33
  -9  -5  14   16.58    2.49
 -10  -6  14    3.88    1.68
 -10  -6 -14   12.38    2.19
 -11  -7  14    8.46    2.47
 -11  -7 -14    2.39    1.76
 -12  -8  14    1.10    2.25
 -12  -8 -14    0.32    1.63
 -13  -9  14    4.39    1.91
 -13  -9 -14    0.47    1.27
 -14 -10  14    3.42    2.47
 -14 -10 -14    2.61    1.66
 -15 -11  14   11.00    2.95
 -15 -11 -14    3.25    1.86
 -16 -12  14    2.88    2.71
 -16 -12 -14    2.53    2.55
 -17 -13  14   -1.49    1.98
 -17 -13 -14   -0.11    2.29
 -18 -14  14   -2.50    2.73
 -18 -14 -14    0.31    1.97
 -14 -18  15    0.06    2.09
 -14 -18 -15    1.36    2.48
 -13 -17  15    0.42    1.97
 -13 -17 -15    1.56    2.39
 -12 -16  15    2.02    2.49
 -12 -16 -15    2.44    1.88
 -11 -15  15    8.54    2.28
 -11 -15 -15    1.82    2.67
 -10 -14  15   22.61    3.24
 -10 -14 -15    3.40    2.06
  -9 -13  15   11.31    2.17
   9  13  15    3.98    1.78
  -8 -12  15    6.62    2.29
   8  12  15    0.58    1.62
  -7 -11  15    9.50    1.87
   7  11  15   51.09    3.68
  -6 -10  15   83.36    3.78
   6  10  15   46.68    3.37
  -5  -9  15    6.17    1.83
   5   9  15   41.45    3.05
  -4  -8  15  155.28    4.44
   4   8  15   40.66    2.87
  -3  -7  15   66.57    2.88
   3   7  15  112.47    4.46
  -2  -6  15    5.95    1.17
   2   6  15   11.78    1.60
  -1  -5  15   30.21    1.96
   1   5  15    8.88    1.65
   0  -4  15   78.90    2.64
   0   4  15   85.48    3.37
   1  -3  15    6.46    1.13
  -1   3  15   85.46    3.38
   2  -2  15   17.76    1.31
   3  -1  15    8.63    0.99
  -3   1  15    6.75    1.33
   4   0  15    1.64    0.74
  -4   0  15    0.72    1.60
   5   1  15    0.15    0.77
  -5  -1  15    1.94    1.69
  -6  -2  15   27.30    2.16
   7   3  15    4.49    1.22
  -7  -3  15   26.09    2.26
   8   4  15    1.96    1.07
  -8  -4  15    6.18    2.04
   9   5  15    8.71    1.81
  -9  -5  15   43.19    3.19
 -10  -6  15   79.24    4.00
 -11  -7  15    0.48    2.07
 -11  -7 -15    1.58    1.30
 -12  -8  15    5.97    1.89
 -12  -8 -15    3.00    1.41
 -13  -9  15   37.50    3.65
 -13  -9 -15    0.46    1.73
 -14 -10  15    3.65    1.98
 -14 -10 -15    0.45    1.77
 -15 -11  15    1.10    1.85
 -15 -11 -15    0.81    2.02
 -16 -12  15   11.97    2.66
 -16 -12 -15    0.62    2.24
 -17 -13  15    0.57    2.69
 -17 -13 -15   -0.47    2.28
 -18 -14  15   -1.63    1.97
 -18 -14 -15    1.60    2.68
 -14 -18  16   -0.39    2.50
 -14 -18 -16    1.58    2.07
 -13 -17  16    6.46    2.91
 -13 -17 -16   -0.68    2.26
 -12 -16  16    3.28    2.05
 -12 -16 -16    2.26    1.93
 -11 -15  16   29.86    3.59
 -11 -15 -16    0.44    2.31
 -10 -14  16   22.06    2.79
  10  14  16    1.30    1.52
  -9 -13  16    0.19    1.45
   9  13  16   -0.71    1.44
  -8 -12  16   16.85    2.62
   8  12  16    3.92    2.39
  -7 -11  16    4.46    1.64
   7  11  16   14.45    2.27
  -6 -10  16   34.02    2.64
   6  10  16    0.80    1.79
  -5  -9  16   27.55    2.25
   5   9  16    6.79    1.99
  -4  -8  16   50.48    2.76
   4   8  16    7.90    1.60
  -3  -7  16  174.17    4.64
   3   7  16   26.44    2.47
  -2  -6  16    0.81    0.93
   2   6  16   13.11    1.68
  -1  -5  16    3.48    1.33
   1   5  16    3.33    1.45
   0  -4  16  316.19    5.44
   0   4  16  338.56    6.89
   1  -3  16   20.55    1.62
  -1   3  16  179.22    4.96
   2  -2  16   85.31    2.65
  -2   2  16   46.93    2.81
   3  -1  16  230.24    4.39
  -3   1  16  614.97    9.45
   4   0  16   22.49    1.50
  -4   0  16   60.15    3.01
   5   1  16    6.38    1.20
  -5  -1  16    7.25    1.56
   6   2  16   23.24    1.85
  -6  -2  16  200.71    5.27
   7   3  16    0.69    1.05
  -7  -3  16    4.62    2.00
   8   4  16   31.41    2.38
  -8  -4  16   10.75    2.26
   9   5  16   21.32    2.42
  -9  -5  16  132.52    4.83
  10   6  16    1.10    1.61
 -10  -6  16    1.11    1.53
 -11  -7  16    3.51    1.73
 -11  -7 -16    4.29    1.88
 -12  -8  16   24.35    2.70
 -12  -8 -16    1.34    1.69
 -13  -9  16    8.83    2.12
 -13  -9 -16    1.12    1.71
 -14 -10  16   13.05    2.87
 -14 -10 -16    0.51    1.72
 -15 -11  16    2.11    1.89
 -15 -11 -16    0.27    1.90
 -16 -12  16    4.35    2.08
 -16 -12 -16   -0.30    2.16
 -17 -13  16    1.42    2.66
 -17 -13 -16    0.56    2.41
 -18 -14  16   -1.71    2.04
 -18 -14 -16    1.31    2.60
 -14 -18  17    0.74    2.75
 -14 -18 -17    2.22    2.16
 -13 -17  17   -1.77    1.74
 -13 -17 -17    0.84    1.89
 -12 -16  17    2.18    2.40
 -12 -16 -17    3.92    2.63
 -11 -15  17   26.41    3.12
 -11 -15 -17   -1.96    2.05
 -10 -14  17    2.88    1.69
  10  14  17    2.57    1.94
  -9 -13  17    4.69    1.70
   9  13  17   -0.09    1.49
  -8 -12  17   36.82    3.00
   8  12  17   16.92    2.97
  -7 -11  17    2.48    1.53
   7  11  17    2.44    1.99
  -6 -10  17   28.28    2.69
   6  10  17    4.41    1.63
  -5  -9  17   50.31    3.11
   5   9  17   27.22    2.93
  -4  -8  17   36.21    2.62
   4   8  17    6.64    1.84
  -3  -7  17    6.41    1.65
   3   7  17    0.42    1.02
  -2  -6  17    4.33    1.19
   2   6  17   -1.01    0.83
  -1  -5  17    7.71    1.49
   1   5  17   53.45    3.06
   0  -4  17    3.80    1.27
   0   4  17    9.36    1.45
   1  -3  17   11.82    1.44
  -1   3  17   21.59    2.09
   2  -2  17    3.43    1.11
  -2   2  17    6.44    1.35
   3  -1  17    5.61    1.00
  -3   1  17   15.42    2.05
   4   0  17    0.00    0.71
  -4   0  17    0.16    1.62
   5   1  17    1.78    1.05
  -5  -1  17    1.23    1.27
   6   2  17    0.73    0.96
  -6  -2  17    5.21    1.92
   7   3  17    0.83    1.04
  -7  -3  17    7.57    2.08
   8   4  17   -0.15    1.23
  -8  -4  17   42.33    2.86
   9   5  17    2.90    1.64
  -9  -5  17    5.40    1.77
  10   6  17   -0.03    1.02
 -10  -6  17    3.67    2.17
 -11  -7  17    9.54    2.47
 -11  -7 -17    3.23    1.79
 -12  -8  17   10.70    2.51
 -12  -8 -17    8.69    2.26
 -13  -9  17    0.16    2.07
 -13  -9 -17    2.70    1.47
 -14 -10  17   30.62    3.22
 -14 -10 -17    3.49    2.08
 -15 -11  17   11.43    2.89
 -15 -11 -17    2.23    2.05
 -16 -12  17    4.26    2.69
 -16 -12 -17    0.85    1.74
 -17 -13  17    1.55    2.02
 -17 -13 -17    1.13    2.34
 -18 -14  17   -0.73    2.04
 -14 -18  18    6.02    2.51
 -14 -18 -18    0.90    2.59
 -13 -17  18   -1.97    2.24
 -13 -17 -18    1.82    2.03
 -12 -16  18    2.05    1.89
 -12 -16 -18    7.26    3.16
 -11 -15  18   43.02    4.04
 -11 -15 -18    2.70    2.49
 -10 -14  18    0.81    2.06
  10  14  18    2.16    1.80
  -9 -13  18    5.07    2.15
   9  13  18   20.03    2.71
  -8 -12  18   11.53    2.00
   8  12  18   10.95    2.54
  -7 -11  18    2.30    1.47
   7  11  18    2.72    1.96
  -6 -10  18   16.67    2.42
   6  10  18    4.10    1.63
  -5  -9  18   11.96    1.76
   5   9  18    2.22    1.50
  -4  -8  18   31.87    2.30
   4   8  18   -0.62    1.47
  -3  -7  18    5.74    1.32
   3   7  18    2.61    1.21
  -2  -6  18    7.93    1.62
   2   6  18   14.99    1.83
  -1  -5  18   25.63    1.79
   1   5  18   -0.20    0.95
   0  -4  18    3.80    1.33
   0   4  18    4.48    1.50
   1  -3  18   -0.27    1.05
  -1   3  18   35.18    2.56
   2  -2  18   31.41    1.94
  -2   2  18    0.22    1.41
   3  -1  18    0.36    0.78
  -3   1  18    0.50    1.51
   4   0  18    2.00    0.85
  -4   0  18   85.88    3.74
   5   1  18   27.04    1.85
  -5  -1  18   -0.79    1.71
   6   2  18   12.17    1.50
  -6  -2  18    1.28    1.39
   7   3  18    7.27    1.40
  -7  -3  18   83.14    3.66
   8   4  18    6.62    1.51
  -8  -4  18    4.17    1.65
   9   5  18   -0.20    1.44
  -9  -5  18   11.67    1.99
  10   6  18    1.06    1.55
 -10  -6  18   55.90    3.50
 -11  -7  18    8.97    2.00
 -12  -8  18    6.16    1.87
 -12  -8 -18    1.16    1.32
 -13  -9  18    2.85    1.81
 -13  -9 -18    3.44    1.58
 -14 -10  18    7.85    2.15
 -14 -10 -18    2.61    1.87
 -15 -11  18    4.21    2.08
 -15 -11 -18    2.67    1.67
 -16 -12  18    0.96    1.86
 -16 -12 -18    3.30    2.05
 -17 -13  18    2.49    2.14
 -17 -13 -18    0.46    1.79
 -14 -18  19   -0.76    2.60
 -14 -18 -19    6.82    3.10
 -13 -17  19   -0.28    2.37
 -13 -17 -19    1.04    1.88
 -12 -16  19    8.10    2.67
 -12 -16 -19    2.05    2.52
 -11 -15  19    3.30    1.89
 -11 -15 -19    2.71    2.00
 -10 -14  19    4.49    1.81
  10  14  19    4.05    1.81
  -9 -13  19    5.79    2.16
   9  13  19   19.53    2.87
  -8 -12  19    4.29    1.62
   8  12  19    5.06    2.14
  -7 -11  19    0.98    1.38
   7  11  19    0.26    1.75
  -6 -10  19   43.45    2.92
   6  10  19   10.82    2.06
  -5  -9  19   -0.10    1.20
   5   9  19    3.61    1.59
  -4  -8  19   26.35    2.41
   4   8  19    1.22    1.65
  -3  -7  19    1.19    1.59
   3   7  19    5.73    1.47
  -2  -6  19    0.53    1.05
   2   6  19    7.19    1.50
  -1  -5  19    2.57    1.39
   1   5  19    2.67    1.45
   0  -4  19    0.66    1.25
   0   4  19   -0.62    0.95
   1  -3  19    0.80    1.10
  -1   3  19    0.78    1.34
   2  -2  19    9.57    1.26
  -2   2  19    0.75    1.10
   3  -1  19   -0.32    0.79
  -3   1  19    0.55    1.58
   4   0  19    0.62    0.81
  -4   0  19    0.69    1.34
   5   1  19   -0.03    0.89
  -5  -1  19    0.46    1.26
   6   2  19   27.81    2.00
  -6  -2  19   12.59    1.95
   7   3  19    3.82    1.51
  -7  -3  19    4.47    1.56
   8   4  19    1.40    1.25
  -8  -4  19    1.98    1.60
   9   5  19    5.41    1.36
  -9  -5  19   37.65    3.20
  10   6  19   12.96    2.12
 -10  -6  19   28.53    2.71
  11   7  19   -0.38    1.18
 -11  -7  19    2.64    1.66
 -12  -8  19   11.45    2.54
 -12  -8 -19   12.94    2.43
 -13  -9  19   12.52    2.67
 -13  -9 -19   27.24    3.30
 -14 -10  19    7.21    2.65
 -14 -10 -19    3.09    1.87
 -15 -11  19    3.11    1.98
 -15 -11 -19    1.66    1.57
 -16 -12  19    1.79    1.92
 -16 -12 -19    1.37    1.68
 -17 -13  19   -0.75    1.92
 -14 -18 -20   12.06    3.10
 -13 -17  20   -0.99    1.87
 -13 -17 -20    4.86    2.91
 -12 -16  20   15.44    2.73
 -12 -16 -20   97.70    7.34
 -11 -15  20   17.88    3.13
 -10 -14  20   -0.07    1.58
  10  14  20    0.72    2.14
  -9 -13  20    0.70    1.53
   9  13  20   13.12    2.61
  -8 -12  20    1.09    1.46
   8  12  20   39.11    3.69
  -7 -11  20   -0.22    1.31
   7  11  20   -0.01    1.78
  -6 -10  20    1.72    1.44
   6  10  20    2.61    1.54
  -5  -9  20    0.69    1.74
   5   9  20    7.33    1.83
  -4  -8  20    9.33    1.98
   4   8  20    5.82    1.86
  -3  -7  20    1.65    1.26
   3   7  20    0.18    1.10
  -2  -6  20   15.72    1.97
   2   6  20   25.08    2.54
  -1  -5  20    7.15    1.63
   1   5  20   15.86    1.92
   0  -4  20    1.12    1.31
   0   4  20    0.96    1.05
   1  -3  20   10.25    1.50
  -1   3  20    1.75    1.11
   2  -2  20    0.84    0.95
  -2   2  20    2.37    1.18
   3  -1  20    0.64    0.89
  -3   1  20    0.13    1.66
   4   0  20   42.43    2.27
  -4   0  20   -2.85    1.60
   5   1  20    0.52    0.96
  -5  -1  20   16.27    2.40
   6   2  20    2.50    1.09
  -6  -2  20    3.45    2.03
   7   3  20   61.56    3.21
  -7  -3  20    4.38    2.07
   8   4  20    0.38    1.25
  -8  -4  20   42.77    3.26
   9   5  20    4.62    1.58
  -9  -5  20    1.05    1.63
  10   6  20   12.74    1.97
 -10  -6  20   12.71    2.54
  11   7  20   -0.68    1.43
 -11  -7  20    1.04    2.09
 -12  -8  20   -0.88    1.44
 -12  -8 -20    5.84    2.09
 -13  -9  20    1.43    1.64
 -13  -9 -20    8.49    2.36
 -14 -10  20   11.15    2.37
 -14 -10 -20    4.36    2.10
 -15 -11  20    8.34    2.81
 -15 -11 -20    1.00    1.52
 -16 -12  20    1.64    2.42
 -16 -12 -20    0.49    2.21
 -17 -13  20   -3.26    2.39
 -14 -18 -21    7.18    3.03
 -13 -17  21    1.01    2.68
 -13 -17 -21  126.96    8.64
 -12 -16  21    4.32    2.66
 -12 -16 -21    3.09    2.18
 -11 -15  21   17.38    2.75
  11  15  21    8.33    2.81
 -10 -14  21    0.52    2.18
  10  14  21    1.43    2.19
  -9 -13  21   -0.72    1.40
   9  13  21    2.79    2.39
  -8 -12  21    1.31    1.45
   8  12  21   64.33    4.55
  -7 -11  21    4.91    1.62
   7  11  21    9.73    2.41
  -6 -10  21    1.03    1.31
   6  10  21    1.83    1.42
  -5  -9  21    1.97    1.78
   5   9  21   53.00    3.69
  -4  -8  21    8.00    1.58
   4   8  21   15.35    2.39
  -3  -7  21    0.32    1.60
   3   7  21    1.23    1.65
  -2  -6  21   16.12    1.70
   2   6  21   61.37    3.52
  -1  -5  21   43.38    2.49
   1   5  21   15.65    2.25
   0  -4  21    0.71    1.38
   0   4  21    2.15    1.19
   1  -3  21    1.53    1.23
  -1   3  21   -0.21    1.00
   2  -2  21   16.58    1.65
  -2   2  21   -0.54    1.43
   3  -1  21    2.10    1.10
  -3   1  21    0.98    1.30
   4   0  21    0.29    0.97
  -4   0  21   -1.01    1.76
   5   1  21    0.71    0.97
  -5  -1  21    6.27    1.71
   6   2  21   -0.12    1.00
  -6  -2  21    0.45    1.45
   7   3  21    1.06    1.23
  -7  -3  21    0.14    1.49
   8   4  21   16.55    2.03
  -8  -4  21   -0.09    1.45
   9   5  21    3.11    1.51
  -9  -5  21    0.84    1.57
  10   6  21    1.09    1.68
 -10  -6  21    1.40    1.62
  11   7  21   13.96    2.23
 -11  -7  21    3.24    1.68
 -12  -8  21   -1.13    2.01
 -13  -9  21    0.14    1.56
 -13  -9 -21    5.91    2.29
 -14 -10  21    7.75    2.57
 -14 -10 -21    7.93    2.37
 -15 -11  21    3.32    2.10
 -15 -11 -21    5.91    2.38
 -16 -12  21   -0.05    2.33
 -17 -13  21   -4.16    2.27
 -13 -17  22    2.04    2.06
 -13 -17 -22  124.47    8.29
 -12 -16  22    3.90    2.03
 -12 -16 -22    4.17    2.54
 -11 -15  22    0.30    1.64
  11  15  22    6.02    2.70
 -10 -14  22   -0.09    1.54
  10  14  22    3.87    2.32
  -9 -13  22    0.57    1.90
   9  13  22    3.30    2.35
  -8 -12  22    1.53    1.89
   8  12  22   28.57    3.41
  -7 -11  22    8.70    1.79
   7  11  22    2.61    1.97
  -6 -10  22    1.86    1.36
   6  10  22    8.51    2.28
  -5  -9  22    1.38    1.79
   5   9  22   17.58    2.34
  -4  -8  22   -0.08    1.19
   4   8  22    5.68    1.59
  -3  -7  22   12.52    2.07
   3   7  22   57.28    3.64
  -2  -6  22   31.38    2.25
   2   6  22    9.08    1.73
  -1  -5  22    2.37    1.24
   1   5  22   10.62    1.80
   0  -4  22   61.00    3.05
   0   4  22   66.16    3.59
   1  -3  22   20.96    1.95
  -1   3  22    7.45    1.86
   2  -2  22    2.29    1.11
  -2   2  22    5.57    1.47
   3  -1  22  166.86    4.63
  -3   1  22   35.97    2.82
   4   0  22    6.85    1.30
  -4   0  22   35.58    2.79
  -5  -1  22   23.35    2.43
   6   2  22  143.32    4.55
  -6  -2  22   14.53    2.54
   7   3  22    0.32    1.27
  -7  -3  22    9.86    2.43
   8   4  22    3.91    1.47
  -8  -4  22    1.64    2.05
   9   5  22   62.93    3.56
  -9  -5  22    1.81    2.13
  10   6  22    1.79    1.65
 -10  -6  22    0.80    2.12
  11   7  22    1.73    1.61
 -11  -7  22    9.65    2.43
 -12  -8  22   -1.57    1.49
 -13  -9  22   -0.14    2.11
 -13  -9 -22    7.54    2.26
 -14 -10  22   -1.62    1.50
 -14 -10 -22    8.47    2.47
 -15 -11  22    0.35    2.20
 -16 -12  22   -1.48    1.69
 -17 -13  22   -2.39    1.81
 -13 -17  23   -1.48    2.52
 -13 -17 -23    7.45    3.36
 -12 -16  23   -1.34    2.04
 -12 -16 -23    4.52    2.58
 -11 -15  23   -2.71    2.03
  11  15  23   -1.51    1.65
 -10 -14  23   -3.04    1.82
  10  14  23    8.15    2.24
  -9 -13  23    3.85    2.08
   9  13  23    8.33    2.67
  -8 -12  23    1.31    1.87
   8  12  23    1.82    1.54
  -7 -11  23   22.31    2.34
   7  11  23   25.37    2.95
  -6 -10  23    7.33    1.69
   6  10  23   38.52    3.69
  -5  -9  23    1.37    1.81
   5   9  23    2.16    1.88
  -4  -8  23    6.34    1.95
   4   8  23   45.91    3.42
  -3  -7  23   18.58    2.29
   3   7  23   84.02    4.42
  -2  -6  23    4.86    1.78
   2   6  23    6.06    1.65
  -1  -5  23    4.11    1.33
   1   5  23   37.97    2.96
   0  -4  23    5.98    1.74
   0   4  23   10.54    1.76
   1  -3  23    0.79    1.31
  -1   3  23    0.65    1.56
   2  -2  23    1.54    1.16
  -2   2  23    8.85    2.01
   3  -1  23    9.33    1.47
  -3   1  23    0.85    1.43
   4   0  23   -0.19    1.05
  -4   0  23   -0.32    1.35
   5   1  23    0.55    1.02
  -5  -1  23    0.91    2.03
   6   2  23   12.71    1.75
  -6  -2  23    2.78    1.64
   7   3  23   10.72    1.72
  -7  -3  23    1.80    1.64
   8   4  23    0.49    1.29
  -8  -4  23    0.88    1.58
   9   5  23   21.88    2.38
  -9  -5  23    0.56    1.51
  10   6  23    9.69    1.98
 -10  -6  23    0.16    1.51
  11   7  23   -0.37    1.46
 -11  -7  23    1.11    1.61
 -12  -8  23   -1.25    1.90
 -13  -9  23   -0.89    1.56
 -13  -9 -23   13.63    2.65
 -14 -10  23    0.09    1.60
 -14 -10 -23    2.29    1.94
 -15 -11  23   -2.20    2.10
 -16 -12  23   -0.23    2.20
 -17 -13  23   -0.87    1.92
 -13 -17  24    7.32    2.34
 -13 -17 -24    5.78    3.16
 -12 -16  24   -1.38    1.57
 -12 -16 -24    3.76    2.16
 -11 -15  24    0.74    1.68
  11  15  24   -1.03    2.13
 -10 -14  24   -2.25    1.87
  10  14  24   20.36    3.49
  -9 -13  24   -0.12    1.35
   9  13  24    4.13    1.92
  -8 -12  24    3.67    2.00
   8  12  24    2.34    1.54
  -7 -11  24    9.28    1.85
   7  11  24    8.60    2.06
  -6 -10  24   -0.56    1.25
   6  10  24   33.65    3.57
  -5  -9  24    4.29    1.96
   5   9  24   37.73    3.46
  -4  -8  24   15.85    2.27
   4   8  24    1.45    1.83
  -3  -7  24   22.48    2.35
   3   7  24   82.47    4.63
  -2  -6  24    2.48    1.78
   2   6  24   97.68    4.82
  -1  -5  24   53.52    2.93
   1   5  24   10.78    1.97
   0  -4  24   45.44    2.88
   0   4  24   54.15    3.43
   1  -3  24   -0.71    1.34
  -1   3  24   18.22    2.21
   2  -2  24   64.97    3.12
  -2   2  24   26.71    2.81
   3  -1  24  104.16    3.90
  -3   1  24   48.75    3.33
   4   0  24    0.48    1.18
  -4   0  24    1.90    1.49
   5   1  24   50.52    2.83
  -5  -1  24   15.81    2.32
   6   2  24   35.65    2.60
  -6  -2  24  120.54    5.12
   7   3  24   11.53    1.75
  -7  -3  24   26.36    3.03
   8   4  24   28.45    2.56
  -8  -4  24    2.40    1.69
   9   5  24   12.63    1.97
  -9  -5  24   28.04    2.99
  10   6  24    0.56    1.37
 -10  -6  24    2.91    1.54
  11   7  24    6.04    1.91
 -11  -7  24    3.35    2.20
 -12  -8  24    3.28    1.79
 -13  -9  24   -0.58    2.01
 -13  -9 -24    2.80    1.80
 -14 -10  24   -1.21    2.04
 -15 -11  24   -1.42    1.65
 -16 -12  24   -2.24    2.26
 -13 -17  25    0.00    2.31
 -13 -17 -25   -0.86    1.83
 -12 -16  25   -2.14    1.61
 -11 -15  25    2.28    2.40
  11  15  25    3.24    2.54
 -10 -14  25   -0.83    1.42
  10  14  25    0.12    2.54
  -9 -13  25    1.50    1.54
   9  13  25    4.42    1.91
  -8 -12  25   15.63    2.21
   8  12  25    4.64    2.32
  -7 -11  25    9.13    2.20
   7  11  25    5.53    2.21
  -6 -10  25    1.46    1.37
   6  10  25    5.13    1.84
  -5  -9  25   36.54    2.96
   5   9  25   35.17    3.24
  -4  -8  25   26.94    2.59
   4   8  25    5.10    1.67
  -3  -7  25    6.10    1.92
   3   7  25    9.12    1.95
  -2  -6  25   55.96    3.30
   2   6  25   26.21    2.66
  -1  -5  25   45.70    3.02
   1   5  25   18.44    2.70
   0  -4  25    1.68    1.63
   0   4  25    2.39    1.39
   1  -3  25    0.92    1.41
  -1   3  25   28.65    2.89
   2  -2  25   17.11    1.95
  -2   2  25    9.67    1.92
   3  -1  25    7.35    1.54
  -3   1  25    3.04    1.59
   4   0  25   -0.23    1.14
  -4   0  25    1.90    2.06
   5   1  25    1.10    1.28
  -5  -1  25   16.67    2.42
   6   2  25    5.90    1.54
  -6  -2  25    2.36    1.70
   7   3  25    2.90    1.36
  -7  -3  25    8.59    1.97
   8   4  25    3.27    1.69
  -8  -4  25   27.39    2.76
   9   5  25    0.82    1.33
  -9  -5  25    1.33    1.59
  10   6  25    0.42    1.34
 -10  -6  25    3.58    1.59
 -11  -7  25   23.04    2.58
 -12  -8  25    4.86    2.24
 -13  -9  25    0.81    1.67
 -14 -10  25    1.64    1.79
 -15 -11  25    1.35    1.75
 -16 -12  25    1.15    1.95
 -13 -17 -26    4.17    2.84
 -12 -16  26    1.74    2.45
  12  16  26    2.18    1.75
 -11 -15  26    0.90    1.75
  11  15  26    0.81    1.76
 -10 -14  26    0.56    2.06
  10  14  26   -1.34    1.78
  -9 -13  26    6.58    2.24
   9  13  26   10.61    2.71
  -8 -12  26    7.15    2.19
   8  12  26    2.06    1.65
  -7 -11  26    2.34    1.92
   7  11  26   -0.51    1.81
  -6 -10  26    2.93    1.81
   6  10  26    9.61    2.54
  -5  -9  26    1.74    1.84
   5   9  26    2.02    1.89
  -4  -8  26    4.15    1.86
   4   8  26    6.96    2.17
  -3  -7  26    3.20    1.89
   3   7  26    0.99    1.38
  -2  -6  26    4.81    1.51
   2   6  26   13.05    2.16
  -1  -5  26   52.77    3.27
   1   5  26    8.39    2.29
   0  -4  26    3.87    1.69
   0   4  26    4.03    1.97
   1  -3  26   23.05    2.14
  -1   3  26  200.68    6.66
   2  -2  26  116.96    4.35
  -2   2  26   14.74    2.55
   3  -1  26   20.79    2.21
  -3   1  26    3.24    2.12
   4   0  26    2.21    1.46
  -4   0  26  120.01    5.39
   5   1  26    1.66    1.25
  -5  -1  26    0.23    2.12
   6   2  26    0.43    1.17
  -6  -2  26    0.16    1.64
   7   3  26    1.60    1.32
  -7  -3  26   21.84    2.92
   8   4  26    5.24    1.61
  -8  -4  26    6.36    2.36
   9   5  26    2.84    1.58
  -9  -5  26    2.40    2.10
 -10  -6  26    4.23    2.06
 -11  -7  26    3.10    2.06
 -12  -8  26    1.68    2.09
 -13  -9  26    0.43    2.08
 -14 -10  26    0.47    2.14
 -15 -11  26   -1.90    2.21
 -16 -12  26   -1.45    1.83
 -12 -16  27   -1.67    1.71
  12  16  27   -1.28    2.44
 -11 -15  27   -0.64    2.06
  11  15  27   -1.00    2.42
 -10 -14  27    1.03    1.58
  10  14  27   -0.38    2.43
  -9 -13  27    4.46    1.70
   9  13  27    0.91    1.56
  -8 -12  27    0.78    1.92
   8  12  27    1.01    2.05
  -7 -11  27    1.90    1.80
   7  11  27    0.90    1.50
  -6 -10  27   11.87    2.30
   6  10  27    6.31    2.02
  -5  -9  27    0.03    1.69
   5   9  27    3.30    1.63
  -4  -8  27    3.01    1.44
   4   8  27    9.93    2.10
  -3  -7  27   14.18    2.38
   3   7  27   33.02    3.36
  -2  -6  27    0.74    1.32
   2   6  27    1.56    1.90
  -1  -5  27    0.37    1.75
   1   5  27   14.09    2.73
   0  -4  27    3.93    1.73
   0   4  27    7.08    2.21
   1  -3  27    0.34    1.41
  -1   3  27   13.49    2.44
   2  -2  27    7.63    1.64
  -2   2  27    9.39    2.40
   3  -1  27    0.94    1.54
  -3   1  27   -2.68    1.87
   4   0  27    0.38    1.34
  -4   0  27    6.23    2.45
   5   1  27    1.78    1.23
  -5  -1  27   -0.14    2.12
   6   2  27    1.92    1.39
  -6  -2  27   -0.61    2.16
   7   3  27    0.45    1.21
  -7  -3  27    0.13    1.56
   8   4  27    1.49    1.41
  -8  -4  27   -0.38    1.48
  -9  -5  27    0.49    1.58
 -10  -6  27    4.29    1.76
 -11  -7  27    0.17    1.38
 -12  -8  27    4.56    1.75
 -14 -10  27   -1.74    2.13
 -15 -11  27    1.05    1.84
 -16 -12  27   -0.29    2.41
 -12 -16  28    6.51    2.86
  12  16  28   -3.31    1.76
 -11 -15  28   -0.89    1.53
  11  15  28    0.05    1.66
 -10 -14  28    1.40    2.06
  10  14  28    0.66    1.90
  -9 -13  28   18.36    2.74
   9  13  28    1.65    2.21
  -8 -12  28   -0.11    1.32
   8  12  28   -0.14    2.08
  -7 -11  28    6.29    1.68
   7  11  28   -1.21    1.76
  -6 -10  28   12.01    2.27
   6  10  28   -1.07    1.92
  -5  -9  28   16.61    2.35
   5   9  28    7.27    2.26
  -4  -8  28    5.24    1.56
   4   8  28   10.42    2.48
  -3  -7  28    6.67    2.08
   3   7  28    2.54    1.95
  -2  -6  28   46.24    3.23
   2   6  28    0.09    1.83
  -1  -5  28    7.54    1.71
   1   5  28   18.02    2.82
   0  -4  28   -0.92    1.55
   0   4  28   -0.85    1.20
   1  -3  28   13.36    2.05
  -1   3  28    2.91    1.66
   2  -2  28    1.53    1.40
  -2   2  28  114.69    5.26
   3  -1  28    1.89    1.39
  -3   1  28    1.08    2.03
   4   0  28    8.22    1.73
  -4   0  28   -0.01    2.15
   5   1  28    0.62    1.31
  -5  -1  28   62.89    3.98
   6   2  28   -0.56    1.19
  -6  -2  28    3.13    2.27
   7   3  28    1.01    1.44
  -7  -3  28    2.32    2.15
  -8  -4  28   21.12    2.87
  -9  -5  28    6.05    2.27
 -10  -6  28    0.99    2.01
 -11  -7  28    6.54    2.20
 -12  -8  28    3.26    2.17
 -13  -9  28    1.22    1.61
 -14 -10  28    0.88    1.65
 -15 -11  28   -0.08    1.78
 -12 -16  29   -2.26    1.60
  12  16  29   -4.10    2.62
 -11 -15  29    0.35    2.21
  11  15  29   -3.24    1.99
 -10 -14  29    1.61    2.08
  10  14  29    1.95    2.62
  -9 -13  29    0.80    1.95
   9  13  29    0.24    1.53
  -8 -12  29   18.19    2.38
   8  12  29   -0.58    1.50
  -7 -11  29    5.70    2.11
   7  11  29    0.90    1.57
  -6 -10  29    0.12    1.26
   6  10  29   -0.51    1.46
  -5  -9  29   16.84    2.11
   5   9  29   24.39    2.93
  -4  -8  29   16.47    2.42
   4   8  29    2.48    1.95
  -3  -7  29    1.17    1.77
   3   7  29    0.36    1.36
  -2  -6  29   10.33    2.20
   2   6  29    0.03    1.79
  -1  -5  29    7.84    2.04
   1   5  29    6.62    1.92
   0  -4  29   -1.01    1.61
   0   4  29   -0.84    1.24
   1  -3  29   -0.73    1.40
  -1   3  29   11.76    2.60
   2  -2  29    6.81    1.70
  -2   2  29    4.35    2.18
   3  -1  29    2.25    1.50
  -3   1  29   -0.87    2.03
   4   0  29    0.65    1.43
  -4   0  29   -3.54    2.02
   5   1  29   -1.20    1.14
  -5  -1  29    2.73    1.74
   6   2  29    3.48    1.43
  -6  -2  29    0.97    1.69
  -7  -3  29   14.36    2.68
  -8  -4  29   10.91    2.10
  -9  -5  29    0.57    2.06
 -10  -6  29    6.16    1.92
 -11  -7  29   16.41    2.70
 -12  -8  29    3.16    1.69
 -13  -9  29    1.41    2.07
 -14 -10  29    0.65    2.01
 -15 -11  29    3.89    2.35
 -11 -15  30   -3.59    1.33
  11  15  30    0.02    1.78
 -10 -14  30    8.47    2.08
  10  14  30   -0.08    1.83
  -9 -13  30    0.35    1.45
   9  13  30   -0.61    2.15
  -8 -12  30    5.07    2.11
   8  12  30    4.39    2.47
  -7 -11  30   -1.41    1.75
   7  11  30    1.99    2.21
  -6 -10  30    6.58    1.64
   6  10  30   -2.13    1.88
  -5  -9  30    7.06    1.73
   5   9  30    2.21    1.60
  -4  -8  30    2.23    1.87
   4   8  30   -1.22    1.36
  -3  -7  30   28.32    2.56
   3   7  30    0.17    1.37
  -2  -6  30    3.77    1.53
   2   6  30   -0.27    1.86
  -1  -5  30    0.63    1.65
   1   5  30   -0.12    1.41
   0  -4  30    3.32    1.84
   0   4  30    4.24    2.04
   1  -3  30    0.10    1.47
  -1   3  30    2.59    1.72
   2  -2  30   -0.38    1.35
  -2   2  30    6.05    2.26
   3  -1  30   41.63    3.04
  -3   1  30   25.01    2.76
   4   0  30    7.82    1.82
  -4   0  30    8.77    2.61
   5   1  30    0.42    1.26
  -5  -1  30    2.52    2.16
  -6  -2  30   27.20    2.92
  -7  -3  30   20.34    2.65
  -8  -4  30    8.54    2.00
  -9  -5  30   13.97    2.28
 -10  -6  30    3.25    2.13
 -11  -7  30    9.32    2.07
 -12  -8  30    3.62    1.75
 -13  -9  30    3.11    2.05
 -14 -10  30    3.40    2.24
 -15 -11  30    2.18    2.21
 -11 -15  31    0.85    2.24
  11  15  31   -1.46    2.63
 -10 -14  31    0.89    2.09
  10  14  31    0.47    2.35
  -9 -13  31   -0.60    2.02
   9  13  31    4.30    1.96
  -8 -12  31    3.57    1.58
   8  12  31   -2.61    2.04
  -7 -11  31   -0.54    1.23
   7  11  31    7.98    2.56
  -6 -10  31    3.47    1.87
   6  10  31    1.39    1.60
  -5  -9  31    1.13    1.83
   5   9  31    0.56    2.01
  -4  -8  31    3.88    1.93
   4   8  31    2.59    2.11
  -3  -7  31    4.28    1.96
   3   7  31    0.86    1.44
  -2  -6  31    1.65    1.76
   2   6  31    1.24    1.94
  -1  -5  31   -0.55    1.55
   1   5  31   -1.23    1.32
   0  -4  31    2.81    1.78
   0   4  31    4.85    2.21
   1  -3  31    1.58    1.52
  -1   3  31   -1.00    1.86
   2  -2  31    2.41    1.50
  -2   2  31    0.96    1.44
   3  -1  31    3.85    1.55
  -3   1  31   -1.66    1.35
   4   0  31   -0.08    1.25
  -4   0  31   -0.86    2.03
  -5  -1  31   -1.86    1.97
  -6  -2  31    4.66    2.32
  -7  -3  31    4.69    2.26
  -8  -4  31    2.56    2.05
  -9  -5  31    3.42    2.08
 -10  -6  31    7.94    2.37
 -11  -7  31    1.55    2.05
 -12  -8  31    6.80    2.38
 -13  -9  31    2.42    1.78
 -14 -10  31    0.79    1.69
 -15 -11  31    0.33    1.67
 -11 -15  32    2.90    1.89
  11  15  32   17.85    3.92
 -10 -14  32    0.27    1.55
  10  14  32    1.94    1.90
  -9 -13  32    1.58    1.53
   9  13  32    4.76    2.49
  -8 -12  32    1.40    1.80
   8  12  32    0.28    1.64
  -7 -11  32    1.67    1.72
   7  11  32    9.56    2.31
  -6 -10  32   -0.49    1.72
   6  10  32    0.61    2.09
  -5  -9  32    2.27    1.86
   5   9  32    0.06    1.97
  -4  -8  32    1.64    1.44
   4   8  32    1.03    2.13
  -3  -7  32    2.87    1.88
   3   7  32   -0.39    1.84
  -2  -6  32    3.10    1.84
   2   6  32    9.88    2.46
  -1  -5  32    9.10    2.06
   1   5  32    0.48    2.03
   0  -4  32    5.63    1.92
   0   4  32    6.07    1.92
   1  -3  32    5.94    1.75
  -1   3  32    0.75    1.50
   2  -2  32   35.98    2.94
  -2   2  32    4.50    2.15
   3  -1  32    0.37    1.32
  -3   1  32    3.68    1.73
  -4   0  32   15.21    2.75
  -5  -1  32    1.37    2.10
  -6  -2  32    4.12    1.75
  -7  -3  32    5.68    2.35
  -8  -4  32    0.51    1.52
  -9  -5  32    4.72    1.82
 -10  -6  32    0.29    1.54
 -11  -7  32    1.88    1.67
 -12  -8  32   -0.10    1.49
 -13  -9  32    2.57    2.20
 -14 -10  32    0.27    1.73
 -11 -15  33   -1.20    2.20
  11  15  33   -0.55    1.91
 -10 -14  33   -1.78    1.90
  10  14  33   -1.40    2.21
  -9 -13  33   -1.42    1.69
   9  13  33   10.14    2.93
  -8 -12  33    3.63    1.92
   8  12  33    5.85    2.55
  -7 -11  33   -0.38    1.79
   7  11  33    1.08    2.21
  -6 -10  33    0.27    1.36
   6  10  33   17.69    3.19
  -5  -9  33    1.54    1.47
   5   9  33    5.09    1.92
  -4  -8  33    0.16    1.77
   4   8  33    2.98    2.29
  -3  -7  33    1.67    1.43
   3   7  33   19.39    3.14
  -2  -6  33    4.69    2.01
   2   6  33   20.67    3.10
  -1  -5  33    1.90    1.71
   1   5  33    1.88    2.11
   0  -4  33    3.92    1.39
   0   4  33    5.19    2.20
   1  -3  33    3.26    1.59
  -1   3  33   -0.01    2.07
   2  -2  33    5.50    1.73
  -2   2  33    1.04    1.97
  -3   1  33    2.57    1.61
  -4   0  33    0.39    2.06
  -5  -1  33    1.22    2.11
  -6  -2  33    1.62    1.52
  -7  -3  33    2.24    1.63
  -8  -4  33    3.04    1.74
  -9  -5  33    0.16    1.47
 -10  -6  33   -0.14    1.94
 -11  -7  33    0.95    1.53
 -12  -8  33    4.03    1.84
 -13  -9  33    1.38    2.09
 -14 -10  33    9.15    2.71
 -10 -14  34   -1.66    1.39
  10  14  34    0.31    2.33
  -9 -13  34   -0.63    1.78
   9  13  34    9.13    2.45
  -8 -12  34   -0.80    1.27
   8  12  34    1.68    2.39
  -7 -11  34    0.22    1.39
   7  11  34    1.80    2.36
  -6 -10  34    1.49    1.87
   6  10  34    7.88    2.61
  -5  -9  34    1.44    1.87
   5   9  34    3.15    1.81
  -4  -8  34    1.51    1.80
   4   8  34    6.18    2.55
  -3  -7  34    0.46    1.91
   3   7  34    0.62    2.13
  -2  -6  34    9.27    2.12
   2   6  34   25.85    3.15
  -1  -5  34   17.06    2.56
   1   5  34   13.35    2.40
   0  -4  34    1.31    1.52
   0   4  34    1.36    1.59
   1  -3  34    6.55    1.79
  -1   3  34    0.22    1.50
  -2   2  34    3.17    1.68
  -3   1  34    2.01    2.09
  -4   0  34   12.95    2.68
  -5  -1  34    3.23    2.27
  -5  -1  34    3.36    2.28
  -6  -2  34   -0.14    1.96
  -7  -3  34    1.61    1.55
  -8  -4  34    0.23    1.99
  -9  -5  34    1.60    2.02
 -10  -6  34    7.36    2.35
 -11  -7  34   -0.20    1.96
 -12  -8  34   -0.63    1.91
 -13  -9  34    0.40    1.68
 -14 -10  34   -1.18    1.99
 -10 -14  35    0.25    1.97
  10  14  35    3.39    2.16
  -9 -13  35    1.10    1.74
   9  13  35    6.02    2.60
  -8 -12  35   -1.83    1.78
   8  12  35   18.33    3.01
  -7 -11  35    1.45    1.96
   7  11  35   25.92    3.89
  -6 -10  35    7.04    2.11
   6  10  35    6.93    2.20
  -5  -9  35    2.56    1.84
   5   9  35    1.74    1.69
  -4  -8  35    0.16    1.72
   4   8  35   27.30    3.71
  -3  -7  35    4.78    1.74
   3   7  35   17.05    2.80
  -2  -6  35   13.26    2.10
   2   6  35    2.67    1.81
  -1  -5  35    3.78    1.85
   1   5  35   21.16    2.96
   0  -4  35   17.08    2.41
   0   4  35   17.78    3.03
  -1   3  35    0.80    2.09
  -2   2  35    2.67    1.67
  -3   1  35    2.76    2.12
  -4   0  35   -0.70    1.83
  -5  -1  35    4.70    2.34
  -6  -2  35    4.15    2.32
  -7  -3  35    2.97    2.09
  -8  -4  35    1.67    1.69
  -9  -5  35    1.67    2.01
 -10  -6  35    1.11    1.61
 -11  -7  35   -0.40    1.37
 -12  -8  35    0.21    1.58
 -13  -9  35    1.81    2.01
 -10 -14  36    0.12    1.53
  -9 -13  36    0.66    1.99
   9  13  36   -0.13    2.31
  -8 -12  36   -0.35    1.46
   8  12  36   11.28    3.01
  -7 -11  36    0.74    1.83
   7  11  36    3.09    2.00
  -6 -10  36   -0.03    1.75
   6  10  36    7.25    2.27
  -5  -9  36    2.69    1.86
   5   9  36    2.58    2.33
  -4  -8  36    2.12    1.87
   4   8  36   21.22    3.42
  -3  -7  36    1.41    1.80
   3   7  36   25.35    3.34
  -2  -6  36   37.03    3.31
   2   6  36    1.68    2.23
  -1  -5  36    5.68    1.98
   1   5  36   90.40    5.78
   0   4  36   24.71    3.43
  -1   3  36    2.50    1.79
  -2   2  36   94.33    5.62
  -3   1  36    4.23    2.30
  -4   0  36    5.92    2.29
  -5  -1  36   74.02    4.80
  -6  -2  36    0.87    2.09
  -7  -3  36    0.70    1.49
  -8  -4  36   17.91    2.65
  -9  -5  36    0.95    1.55
 -10  -6  36    2.65    2.13
 -11  -7  36    2.84    1.74
 -12  -8  36    0.38    1.51
 -13  -9  36    0.20    2.18
  -9 -13  37   -1.91    1.45
   9  13  37    3.80    2.58
  -8 -12  37    2.53    2.06
   8  12  37    3.31    2.50
  -7 -11  37   19.38    2.79
   7  11  37    7.91    2.56
  -6 -10  37    1.25    1.83
   6  10  37    8.01    2.27
  -5  -9  37    3.23    1.90
   5   9  37   12.98    2.91
  -4  -8  37   17.65    2.42
   4   8  37    2.81    2.41
  -3  -7  37    2.24    1.49
   3   7  37   18.76    3.01
  -2  -6  37    5.22    1.69
   2   6  37   41.80    4.35
   1   5  37    6.30    2.16
   0   4  37   13.68    2.93
  -1   3  37    9.66    2.74
  -2   2  37    5.10    2.29
  -3   1  37    4.16    2.24
  -4   0  37    4.74    2.33
  -5  -1  37    2.73    1.78
  -6  -2  37    3.58    2.30
  -7  -3  37    1.43    1.59
  -8  -4  37    5.10    2.23
  -9  -5  37    0.22    1.89
 -10  -6  37    7.30    2.37
 -11  -7  37    8.57    2.47
 -12  -8  37   -0.51    1.97
 -13  -9  37    1.40    1.66
  -9 -13  38    2.21    2.19
  -8 -12  38    0.79    1.48
   8  12  38    6.28    2.87
  -7 -11  38    7.92    2.24
   7  11  38    5.04    2.20
  -6 -10  38   -0.42    1.31
   6  10  38    5.25    2.60
  -5  -9  38    1.14    1.40
   5   9  38    4.39    2.49
  -4  -8  38    5.44    2.07
   4   8  38    8.05    2.68
  -3  -7  38   11.77    2.27
   3   7  38   28.83    3.90
   2   6  38    1.07    2.33
   1   5  38    4.95    2.55
   0   4  38   98.57    6.15
  -1   3  38    3.20    2.36
  -2   2  38    4.77    2.05
  -3   1  38   95.16    5.58
  -4   0  38    6.18    2.48
  -5  -1  38   13.02    2.46
  -6  -2  38   57.59    4.41
  -7  -3  38    0.61    1.56
  -8  -4  38    8.44    2.42
  -9  -5  38   12.84    2.72
 -10  -6  38    1.76    1.76
 -11  -7  38    6.67    2.42
 -12  -8  38    0.51    1.95
  -8 -12  39    5.89    2.22
  -7 -11  39    1.14    1.77
   7  11  39    4.37    2.69
  -6 -10  39    8.36    2.26
   6  10  39    1.71    2.31
  -5  -9  39   16.57    2.66
   5   9  39    0.05    2.13
  -4  -8  39    2.63    1.56
   4   8  39   23.90    3.68
   3   7  39    7.18    2.60
   2   6  39    2.66    1.91
   1   5  39   22.36    3.55
   0   4  39   11.67    2.99
  -1   3  39    1.82    1.82
  -2   2  39    6.17    2.20
  -3   1  39    6.05    2.07
  -4   0  39    4.33    2.37
  -5  -1  39    6.10    2.01
  -6  -2  39    4.78    1.98
  -7  -3  39    3.02    2.26
  -8  -4  39    2.11    1.67
  -9  -5  39   11.02    2.28
 -10  -6  39    3.05    1.88
 -11  -7  39    6.22    2.14
 -12  -8  39    6.81    2.06
  -8 -12  40    6.31    2.18
  -7 -11  40    3.75    2.11
   7  11  40    4.73    2.91
  -6 -10  40    5.67    1.81
   6  10  40    3.75    2.43
   5   9  40   -0.64    1.49
   4   8  40    1.98    2.35
   3   7  40    3.95    2.61
   2   6  40   15.87    3.14
   1   5  40    2.27    1.83
   0   4  40    9.35    2.47
  -1   3  40   23.73    3.49
  -2   2  40    6.27    2.70
  -3   1  40   17.00    3.08
  -4   0  40   66.83    5.08
  -5  -1  40   10.71    2.37
  -6  -2  40   26.41    3.26
  -7  -3  40   25.44    3.51
  -8  -4  40    4.34    2.24
  -9  -5  40   11.19    2.36
 -10  -6  40   10.34    2.64
 -11  -7  40    0.13    1.65
   6  10  41    2.55    2.48
   5   9  41    0.55    1.73
   4   8  41    0.80    1.62
   3   7  41    0.42    1.70
   2   6  41    4.70    2.56
   1   5  41    2.30    2.24
   0   4  41    7.87    2.70
  -1   3  41    5.95    2.38
  -2   2  41    2.21    2.31
  -3   1  41    4.08    2.23
  -4   0  41    7.17    2.61
  -5  -1  41    1.19    1.69
  -6  -2  41    4.69    1.96
  -7  -3  41    6.98    2.48
  -7  -3  41    7.22    2.49
  -8  -4  41    0.91    2.03
  -9  -5  41    3.25    2.16
 -10  -6  41    8.30    2.46
 -11  -7  41    3.66    2.30
   5   9  42    2.08    2.46
   4   8  42    5.08    2.61
   3   7  42    2.57    1.81
   2   6  42    1.24    1.74
   1   5  42    2.23    1.90
   0   4  42    1.73    1.96
  -1   3  42    2.38    1.78
  -2   2  42    7.67    2.70
  -3   1  42    3.23    2.33
  -4   0  42   14.28    2.61
  -5  -1  42    7.79    2.19
  -6  -2  42    2.31    2.22
  -7  -3  42    3.96    2.24
  -8  -4  42    2.45    2.20
  -9  -5  42    4.17    1.89
 -10  -6  42    4.99    1.97
   4   8  43    2.72    2.51
   3   7  43    5.04    2.74
   2   6  43    4.19    2.46
   1   5  43    3.48    2.42
   0   4  43    1.60    2.51
  -1   3  43    1.90    2.28
  -2   2  43    1.88    1.82
  -3   1  43    3.04    2.25
  -4   0  43    2.14    1.62
  -5  -1  43    2.37    1.79
  -6  -2  43    1.71    2.07
  -7  -3  43    1.45    1.72
  -8  -4  43    2.86    2.24
  -9  -5  43    3.24    1.81
 -10  -6  43    2.72    2.11
   3   7  44    1.50    2.40
   2   6  44    1.47    1.98
   1   5  44    1.69    1.82
   0   4  44   10.40    2.77
  -1   3  44   17.99    3.34
  -2   2  44   -0.71    2.21
  -3   1  44    4.89    2.44
  -4   0  44    2.50    1.78
  -5  -1  44    5.31    2.10
  -6  -2  44    4.48    2.37
  -7  -3  44    4.78    1.85
  -8  -4  44    6.29    2.12
  -9  -5  44    2.09    1.88
   2   6  45    5.45    2.85
   1   5  45    2.12    2.35
   0   4  45    3.45    2.63
  -1   3  45    1.81    1.80
  -2   2  45    2.42    2.45
  -3   1  45    2.96    2.54
  -4   0  45    3.35    1.88
  -5  -1  45    2.81    1.74
  -6  -2  45    5.38    2.28
  -7  -3  45    2.08    1.77
  -8  -4  45    2.69    1.83
   1   5  46    3.49    2.13
   0   4  46    8.18    2.79
  -1   3  46    5.67    2.60
  -2   2  46    3.24    2.51
  -3   1  46    3.48    2.10
  -4   0  46    3.29    1.85
  -5  -1  46    0.78    1.69
  -6  -2  46    4.62    2.34
  -7  -3  46    5.72    2.24
   0   4  47    6.44    2.44
  -1   3  47   13.45    3.40
  -2   2  47    7.05    2.61
  -3   1  47    5.40    2.06
  -4   0  47    6.83    2.25
  -5  -1  47    1.91    1.66
  -6  -2  47    6.36    2.40
  -2   2  48    3.24    1.96
  -3   1  48    6.50    2.41
 -14 -20   0   -0.62    2.18
 -13 -19   0    6.71    2.78
 -12 -18   0   -2.47    2.51
 -11 -17   0    7.03    3.16
 -10 -16   0   66.22    5.21
  -9 -15   0    2.57    2.49
  -8 -14   0   11.46    2.46
  -7 -13   0   14.20    2.70
  -6 -12   0    0.68    1.45
  -5 -11   0   17.58    2.18
  -4 -10   0   36.81    3.08
  -3  -9   0  147.60    4.82
   2   8   0    2.93    1.29
   1   7   0    9.26    1.33
   0   6   0  182.22    3.88
  -1   5   0    5.42    0.84
  -2   4   0   89.83    2.10
  -3   3   0 3989.40   27.32
  -4   2   0    0.90    0.71
  -5   1   0   13.40    1.38
  -6   0   0   17.11    1.44
  -7  -1   0   20.64    1.70
  -8  -2   0   20.62    1.69
  -9  -3   0  135.40    4.26
 -10  -4   0    2.43    1.23
 -12  -6   0    8.64    2.32
 -13  -7   0    0.02    1.45
 -14  -8   0    0.97    1.61
 -15  -9   0   12.70    2.44
 -16 -10   0    1.07    1.78
 -17 -11   0   -1.20    1.64
 -18 -12   0   -3.72    2.31
 -19 -13   0    0.48    2.17
 -20 -14   0   -0.62    2.86
 -14 -20   1   -0.65    2.22
 -14 -20  -1   -1.77    2.06
 -13 -19   1   -1.06    2.07
 -13 -19  -1   -2.03    2.49
 -12 -18   1    0.55    1.98
 -12 -18  -1   -0.23    2.70
 -11 -17   1    7.41    2.48
 -11 -17  -1   -0.03    2.00
 -10 -16   1    9.93    3.30
 -10 -16  -1    7.73    3.02
  -9 -15   1    5.04    2.63
  -9 -15  -1   -0.43    1.70
  -8 -14   1   67.89    4.75
  -8 -14  -1   10.60    2.71
  -7 -13   1   -0.04    2.13
  -7 -13  -1    2.13    1.65
  -6 -12   1   22.51    2.57
  -6 -12  -1    2.76    1.58
  -5 -11   1   68.59    3.82
  -5 -11  -1   13.36    2.48
  -4 -10   1   -0.63    1.48
  -4 -10  -1  129.45    4.95
  -3  -9   1  252.04    6.21
   3   9   1   89.09    3.76
   2   8   1    1.96    0.99
   2   8  -1   21.55    1.64
   1   7   1   17.71    1.66
   1   7  -1    1.12    0.81
   0   6   1   34.73    1.80
   0   6  -1   38.88    1.92
  -1   5   1    0.21    0.57
  -1   5  -1   68.41    2.12
  -2   4   1    0.16    0.61
  -2   4  -1    8.89    0.80
  -3   3   1  122.78    2.38
  -3   3  -1  148.59    2.28
  -4   2   1    3.82    0.85
  -5   1   1   17.29    1.21
  -5   1  -1   33.78    1.50
  -6   0   1    1.00    1.13
  -6   0  -1    0.47    0.89
  -7  -1   1    0.21    1.05
  -7  -1  -1   -0.50    0.65
  -8  -2   1   14.71    1.53
  -8  -2  -1    2.74    1.31
  -9  -3   1   36.96    2.56
  -9  -3  -1    0.76    1.39
 -10  -4   1    3.62    1.70
 -10  -4  -1    2.11    1.61
 -11  -5   1   20.37    2.56
 -11  -5  -1    4.45    1.90
 -12  -6   1   20.19    2.73
 -12  -6  -1   -1.10    1.30
 -13  -7   1    5.05    1.78
 -13  -7  -1    1.72    2.14
 -14  -8   1   18.83    3.00
 -14  -8  -1    0.49    2.13
 -15  -9   1   15.47    2.99
 -15  -9  -1   -0.39    2.23
 -16 -10   1    3.97    2.44
 -16 -10  -1   -0.28    2.28
 -17 -11   1   -0.63    2.30
 -17 -11  -1    1.87    1.95
 -18 -12   1   -1.07    2.58
 -18 -12  -1   15.03    3.45
 -19 -13   1   -0.27    2.00
 -19 -13  -1   -0.90    2.09
 -20 -14   1   -2.81    2.72
 -20 -14  -1   -4.64    2.61
 -14 -20   2    5.01    3.44
 -14 -20  -2   -1.89    2.07
 -13 -19   2   -1.53    2.55
 -13 -19  -2    1.37    2.86
 -12 -18   2    0.30    1.95
 -12 -18  -2   -0.20    2.12
 -11 -17   2   58.18    4.88
 -11 -17  -2   -0.23    2.73
 -10 -16   2   -0.41    1.92
 -10 -16  -2   -0.72    1.87
  -9 -15   2    1.94    1.89
  -9 -15  -2    1.22    2.27
  -8 -14   2  118.60    6.03
  -8 -14  -2    4.21    1.95
  -7 -13   2    0.58    2.21
  -7 -13  -2    4.13    1.80
  -6 -12   2    4.45    1.63
  -6 -12  -2    3.48    1.66
  -5 -11   2   38.77    2.90
  -5 -11  -2   -1.08    1.28
  -4 -10   2   13.61    1.72
   4  10   2   24.99    2.34
  -3  -9   2   76.78    3.47
   3   9   2   61.08    3.14
  -2  -8   2    1.40    0.97
   2   8   2    1.23    1.14
   1   7   2    2.10    1.10
   1   7  -2    2.67    0.78
   0   6   2    2.36    1.07
   0   6  -2    1.43    0.91
  -1   5   2   12.39    1.22
  -1   5  -2   15.32    1.12
  -2   4   2    8.30    0.93
  -2   4  -2   10.63    0.88
  -3   3   2  109.32    2.35
  -4   2   2    1.04    0.86
  -4   2  -2   56.16    1.43
  -5   1   2   24.47    1.59
  -5   1  -2   13.53    1.15
  -6   0   2   13.23    1.28
  -6   0  -2    3.59    0.93
  -7  -1   2   53.74    2.47
  -7  -1  -2    0.89    0.94
  -8  -2   2   24.97    1.89
  -8  -2  -2   23.83    1.92
  -9  -3   2  130.58    4.24
  -9  -3  -2    8.17    1.61
 -10  -4   2   54.44    3.21
 -10  -4  -2    1.86    1.55
 -11  -5   2   11.67    2.28
 -11  -5  -2    7.29    2.03
 -12  -6   2   15.99    2.61
 -12  -6  -2    4.68    1.68
 -13  -7   2    5.30    2.27
 -13  -7  -2   -1.06    1.40
 -14  -8   2    1.31    1.60
 -14  -8  -2   16.33    2.55
 -15  -9   2   15.41    2.95
 -15  -9  -2    3.53    1.95
 -16 -10   2    0.66    2.31
 -16 -10  -2    1.79    2.43
 -17 -11   2   -0.16    2.54
 -17 -11  -2   -0.67    2.35
 -18 -12   2    0.55    2.47
 -18 -12  -2   21.34    3.81
 -19 -13  -2   -1.27    1.95
 -20 -14   2   -3.38    2.62
 -20 -14  -2   -3.50    2.57
 -14 -20   3    2.25    3.24
 -14 -20  -3    1.58    2.43
 -13 -19   3   -0.94    2.71
 -13 -19  -3   -0.88    2.80
 -12 -18   3    3.22    2.84
 -12 -18  -3    0.25    2.16
 -11 -17   3   11.05    3.22
 -11 -17  -3   -1.06    2.52
 -10 -16   3    6.14    2.87
 -10 -16  -3   -0.89    1.72
  -9 -15   3    1.12    2.48
  -9 -15  -3    4.27    1.98
  -8 -14   3   20.87    3.37
  -8 -14  -3   -1.52    1.42
  -7 -13   3   10.07    2.72
  -7 -13  -3   -0.39    1.52
  -6 -12   3    7.91    2.29
  -6 -12  -3   -0.94    2.06
  -5 -11   3   16.54    2.10
  -5 -11  -3   -1.85    1.23
  -4 -10   3   57.10    3.12
   4  10   3    0.03    1.03
  -3  -9   3  123.85    4.13
   3   9   3   97.88    4.12
  -2  -8   3   -0.15    0.72
   2   8   3    0.84    0.85
  -1  -7   3   -0.27    0.75
   1   7   3    0.90    0.78
   0  -6   3   -1.51    0.78
   0   6   3    0.14    0.67
  -1   5   3    7.74    0.95
  -1   5  -3    0.91    0.68
  -2   4   3   -0.32    0.76
  -2   4  -3   12.11    0.80
  -3   3   3  122.53    2.63
  -4   2   3    0.01    0.72
  -5   1   3    4.03    1.23
  -5   1  -3    5.40    0.88
  -6   0   3    0.95    1.19
  -6   0  -3    0.81    0.83
  -7  -1   3    4.80    1.37
  -7  -1  -3   -0.11    0.84
  -8  -2   3    6.40    1.52
  -8  -2  -3    2.40    1.09
  -9  -3   3   14.61    2.04
  -9  -3  -3    1.44    1.27
 -10  -4   3    9.06    1.67
 -10  -4  -3   -0.08    1.43
 -11  -5   3   25.14    2.71
 -11  -5  -3    0.04    1.61
 -12  -6   3    2.16    2.01
 -12  -6  -3    4.10    1.58
 -13  -7   3    5.38    2.29
 -13  -7  -3    0.05    1.39
 -14  -8   3   25.05    3.22
 -14  -8  -3    0.16    2.06
 -15  -9   3    0.61    1.63
 -15  -9  -3   10.39    2.79
 -16 -10   3   16.28    2.91
 -16 -10  -3    2.02    1.96
 -17 -11   3    5.51    2.28
 -17 -11  -3    0.26    2.35
 -18 -12   3   35.62    4.10
 -18 -12  -3    1.51    2.02
 -19 -13   3    2.42    2.23
 -19 -13  -3    0.26    2.08
 -20 -14   3   -2.63    2.56
 -20 -14  -3   -0.92    2.63
 -14 -20   4    1.57    3.19
 -14 -20  -4    3.12    2.49
 -13 -19   4    3.52    2.43
 -13 -19  -4    0.36    2.92
 -12 -18   4   20.31    3.38
 -12 -18  -4    2.29    2.86
 -11 -17   4    1.78    2.00
 -11 -17  -4    4.38    2.37
 -10 -16   4    5.45    2.17
 -10 -16  -4   -0.20    2.22
  -9 -15   4   18.87    2.80
  -9 -15  -4   11.64    2.92
  -8 -14   4   13.30    3.00
  -8 -14  -4   -1.15    2.05
  -7 -13   4    2.99    2.34
  -7 -13  -4   -0.87    1.49
  -6 -12   4    7.73    2.33
  -6 -12  -4    0.42    1.56
  -5 -11   4    7.87    1.78
   5  11   4    1.09    1.31
  -4 -10   4    8.78    1.55
   4  10   4    8.29    1.89
  -3  -9   4   32.97    2.24
   3   9   4   22.03    2.06
  -2  -8   4    2.07    0.85
   2   8   4    0.10    0.82
  -1  -7   4    4.49    0.86
   1   7   4    5.28    1.07
   0  -6   4    8.97    1.08
   0   6   4    9.98    1.29
   1  -5   4   27.65    1.31
  -1   5   4    3.33    0.81
  -2   4   4   54.08    1.92
  -3   3   4  111.59    2.68
  -4   2   4    5.16    1.20
  -5   1   4    1.99    0.89
  -5   1  -4    3.98    0.76
  -6   0   4    4.83    1.37
  -6   0  -4    2.91    0.80
  -7  -1   4   47.30    2.51
  -7  -1  -4    8.63    1.12
  -8  -2   4   46.57    2.62
  -8  -2  -4    0.20    0.99
  -9  -3   4   20.74    1.95
  -9  -3  -4    0.69    0.89
 -10  -4   4   73.46    3.51
 -10  -4  -4   31.90    2.54
 -11  -5   4    6.53    1.68
 -11  -5  -4    1.45    1.61
 -12  -6   4    1.58    1.55
 -12  -6  -4    0.45    1.76
 -13  -7   4    5.80    1.96
 -13  -7  -4    4.80    2.10
 -14  -8   4    2.48    1.76
 -14  -8  -4    4.13    1.83
 -15  -9   4    6.61    2.60
 -15  -9  -4    1.79    2.23
 -16 -10   4    3.36    2.05
 -16 -10  -4    5.96    2.33
 -17 -11   4    1.71    2.01
 -17 -11  -4    8.34    2.93
 -18 -12   4    2.40    2.03
 -18 -12  -4    1.22    2.01
 -19 -13   4    0.96    2.58
 -19 -13  -4   -2.14    1.75
 -20 -14   4   -0.42    2.80
 -20 -14  -4    0.92    2.96
 -14 -20   5    0.34    2.48
 -14 -20  -5    0.43    2.24
 -13 -19   5    1.43    2.26
 -13 -19  -5    0.94    2.17
 -12 -18   5    2.04    2.14
 -12 -18  -5    2.30    2.91
 -11 -17   5   -0.50    2.48
 -11 -17  -5    1.87    2.07
 -10 -16   5    3.18    2.58
 -10 -16  -5   -1.15    1.51
  -9 -15   5    0.54    1.68
  -9 -15  -5   -0.34    1.62
  -8 -14   5   10.56    2.23
  -8 -14  -5    0.89    1.70
  -7 -13   5    0.66    2.20
  -7 -13  -5   -1.13    2.29
  -6 -12   5    1.87    1.57
  -6 -12  -5   -0.80    1.48
  -5 -11   5   13.03    2.30
   5  11   5    5.05    1.85
  -4 -10   5    4.20    1.35
   4  10   5    0.51    1.20
  -3  -9   5   86.02    3.59
   3   9   5    1.35    1.31
  -2  -8   5    0.40    0.79
   2   8   5    4.79    1.18
  -1  -7   5   -0.46    0.81
   1   7   5   12.02    1.44
   0  -6   5   -0.20    0.50
   0   6   5    0.39    0.70
   1  -5   5   12.89    0.97
  -1   5   5    0.82    0.93
   2  -4   5   29.52    0.95
  -2   4   5    5.54    1.08
  -3   3   5   40.11    1.87
  -4   2   5   23.29    1.70
  -5   1   5    0.76    0.92
  -5   1  -5   21.06    1.01
  -6   0   5    0.39    0.92
  -6   0  -5    0.19    0.77
  -7  -1   5   -0.28    0.90
  -7  -1  -5    6.89    1.10
  -8  -2   5    5.25    1.31
  -8  -2  -5    1.87    1.09
  -9  -3   5   27.63    2.39
  -9  -3  -5    1.09    0.96
 -10  -4   5    2.81    1.34
 -10  -4  -5   10.17    1.56
 -11  -5   5   16.19    2.50
 -11  -5  -5   24.05    2.28
 -12  -6   5   10.95    2.04
 -12  -6  -5    0.25    1.75
 -13  -7   5    2.83    2.30
 -13  -7  -5    3.41    1.88
 -14  -8   5   16.54    3.01
 -14  -8  -5   31.80    3.44
 -15  -9   5   20.21    2.80
 -15  -9  -5    4.17    1.87
 -16 -10   5    2.92    2.54
 -16 -10  -5    6.73    2.72
 -17 -11   5   -0.51    2.33
 -17 -11  -5   21.04    3.61
 -18 -12   5    7.44    2.92
 -18 -12  -5   -0.09    1.81
 -19 -13   5    0.20    2.61
 -19 -13  -5   -0.69    2.50
 -20 -14   5   -0.31    2.72
 -20 -14  -5    5.07    3.26
 -14 -20   6   -0.47    2.40
 -14 -20  -6   16.72    3.79
 -13 -19   6    1.85    2.98
 -13 -19  -6   -0.05    2.16
 -12 -18   6    6.56    3.09
 -12 -18  -6    1.07    2.77
 -11 -17   6    0.17    1.93
 -11 -17  -6   30.11    4.25
 -10 -16   6   17.96    2.93
 -10 -16  -6   -0.18    2.31
  -9 -15   6    2.11    2.27
  -9 -15  -6    1.70    2.29
  -8 -14   6    0.54    1.59
  -8 -14  -6    3.80    2.56
  -7 -13   6    9.80    2.52
  -7 -13  -6    0.72    1.81
  -6 -12   6    0.70    1.41
   6  12   6   -0.27    1.39
  -5 -11   6   -1.40    1.18
   5  11   6   11.62    2.15
  -4 -10   6    7.84    1.78
   4  10   6    0.84    1.24
  -3  -9   6   11.08    1.78
   3   9   6    3.92    1.18
  -2  -8   6    0.03    0.77
   2   8   6   10.92    1.45
  -1  -7   6    0.52    0.92
   1   7   6   22.81    1.77
   0  -6   6    6.28    0.98
   0   6   6    5.96    1.09
   1  -5   6   14.71    0.99
  -1   5   6   -1.02    0.84
   2  -4   6   12.77    0.71
  -2   4   6   49.60    2.19
  -3   3   6  182.72    3.80
  -4   2   6   24.07    1.84
  -5   1   6    2.62    1.04
  -5   1  -6   10.62    0.84
  -6   0   6    4.18    1.45
  -6   0  -6  225.90    3.87
  -7  -1   6    0.06    0.94
  -7  -1  -6   15.92    1.46
  -8  -2   6  101.33    3.79
  -8  -2  -6   -0.26    0.95
  -9  -3   6   18.62    1.92
  -9  -3  -6   91.09    3.57
 -10  -4   6    0.44    1.66
 -10  -4  -6   26.62    2.46
 -11  -5   6   37.85    3.15
 -11  -5  -6    1.62    1.26
 -12  -6   6    0.26    1.44
 -12  -6  -6   30.27    3.03
 -13  -7   6    0.65    1.54
 -13  -7  -6    0.16    1.75
 -14  -8   6    3.97    1.81
 -14  -8  -6    1.61    1.52
 -15  -9   6    1.51    2.24
 -15  -9  -6    8.69    2.61
 -16 -10   6    2.32    1.86
 -16 -10  -6   11.16    2.85
 -17 -11   6   -1.53    2.19
 -17 -11  -6    1.78    1.84
 -18 -12   6   12.95    3.26
 -18 -12  -6   -1.49    1.71
 -19 -13   6   -0.32    2.56
 -19 -13  -6   -0.92    2.43
 -14 -20   7   -0.51    3.12
 -14 -20  -7    0.78    2.49
 -13 -19   7    1.50    3.14
 -13 -19  -7   -0.78    2.19
 -12 -18   7   -2.35    1.89
 -12 -18  -7    0.31    2.57
 -11 -17   7   -0.23    2.54
 -11 -17  -7   32.15    4.30
 -10 -16   7    8.88    2.43
 -10 -16  -7    8.16    2.81
  -9 -15   7   -0.76    2.15
  -9 -15  -7    5.87    2.10
  -8 -14   7    3.10    1.74
  -8 -14  -7   -0.62    1.73
  -7 -13   7   -0.07    1.96
  -7 -13  -7   -1.62    1.61
  -6 -12   7    1.90    1.87
   6  12   7   32.04    2.84
  -5 -11   7   -0.49    1.60
   5  11   7   24.31    2.57
  -4 -10   7    1.79    1.49
   4  10   7    2.45    1.59
  -3  -9   7    6.05    1.27
   3   9   7   16.89    1.88
  -2  -8   7    5.16    1.04
   2   8   7   76.07    3.35
  -1  -7   7   10.66    1.26
   1   7   7    1.39    1.06
   0  -6   7    6.07    0.92
   0   6   7    5.00    1.03
   1  -5   7    4.99    0.74
  -1   5   7   53.20    2.29
   2  -4   7    4.29    0.68
  -2   4   7   -0.48    0.68
  -3   3   7   32.20    1.92
  -4   2   7    0.35    1.27
  -5   1   7    3.83    1.11
  -5   1  -7    8.55    0.72
  -6   0   7    1.46    1.07
  -6   0  -7   -1.22    0.67
  -7  -1   7    0.09    1.04
  -7  -1  -7    2.12    0.83
  -8  -2   7    3.42    1.34
  -8  -2  -7    0.32    0.92
  -9  -3   7    2.46    1.31
  -9  -3  -7   30.37    2.35
 -10  -4   7    0.18    1.68
 -10  -4  -7   12.21    1.71
 -11  -5   7    4.08    2.01
 -11  -5  -7    5.63    1.88
 -12  -6   7    1.80    2.04
 -12  -6  -7   31.59    3.10
 -13  -7   7    1.28    1.63
 -13  -7  -7    2.98    1.94
 -14  -8   7    6.09    2.39
 -14  -8  -7    5.40    2.21
 -15  -9   7   -0.52    1.58
 -15  -9  -7   11.26    2.67
 -16 -10   7   12.05    2.50
 -16 -10  -7   10.40    2.38
 -17 -11   7    2.78    1.95
 -17 -11  -7    0.19    1.74
 -18 -12   7    1.03    2.57
 -18 -12  -7    2.43    2.15
 -19 -13   7    1.73    2.74
 -19 -13  -7    0.30    2.03
 -14 -20   8   -0.14    3.25
 -14 -20  -8    0.30    2.41
 -13 -19   8    3.15    2.56
 -13 -19  -8    1.75    2.40
 -12 -18   8    1.42    2.85
 -12 -18  -8    0.58    1.93
 -11 -17   8    2.42    2.11
 -11 -17  -8    0.80    1.82
 -10 -16   8    3.26    2.55
 -10 -16  -8   41.58    4.19
  -9 -15   8    0.09    1.69
  -9 -15  -8    1.50    1.83
  -8 -14   8    1.47    1.61
  -8 -14  -8    1.18    2.35
  -7 -13   8    1.99    2.06
   7  13   8    4.00    2.24
  -6 -12   8    4.23    1.96
   6  12   8    5.82    2.16
  -5 -11   8    9.62    1.73
   5  11   8   24.83    2.72
  -4 -10   8    3.91    1.56
   4  10   8   16.52    2.24
  -3  -9   8    9.69    1.57
   3   9   8   22.08    2.32
  -2  -8   8    2.66    0.88
   2   8   8   22.01    2.22
  -1  -7   8    0.51    0.87
   1   7   8    0.68    0.76
   0  -6   8    9.36    1.05
   0   6   8    7.07    1.29
   1  -5   8    0.79    0.67
  -1   5   8    7.39    1.11
   2  -4   8    2.51    0.75
  -2   4   8    0.33    1.02
  -3   3   8   72.38    2.62
  -4   2   8   33.60    2.15
  -5   1   8   10.29    1.42
  -6   0   8  136.14    3.81
  -6   0  -8  556.61    6.55
  -7  -1   8    6.25    1.63
  -7  -1  -8    4.85    0.92
  -8  -2   8   -1.26    1.08
  -8  -2  -8   98.41    3.22
  -9  -3   8    0.57    1.25
  -9  -3  -8  318.38    6.57
 -10  -4   8    1.94    1.84
 -10  -4  -8    9.22    1.77
 -11  -5   8    0.97    1.92
 -11  -5  -8   42.94    3.20
 -12  -6   8    2.82    1.63
 -12  -6  -8   43.71    3.47
 -13  -7   8    0.78    2.20
 -13  -7  -8    2.54    1.50
 -14  -8   8    1.56    1.65
 -14  -8  -8   10.69    2.12
 -15  -9   8    0.02    1.57
 -15  -9  -8    0.84    1.59
 -16 -10   8    9.66    2.87
 -16 -10  -8    3.65    1.94
 -17 -11   8    0.83    1.83
 -17 -11  -8    1.69    1.90
 -18 -12   8    3.47    2.66
 -18 -12  -8   -0.37    1.82
 -19 -13   8    2.68    2.83
 -19 -13  -8    0.29    2.08
 -14 -20   9   -4.11    2.83
 -14 -20  -9    2.47    2.77
 -13 -19   9   -0.22    2.24
 -13 -19  -9   -0.49    2.17
 -12 -18   9    3.94    3.00
 -12 -18  -9    3.87    2.30
 -11 -17   9   -2.45    2.38
 -11 -17  -9    3.83    2.17
 -10 -16   9   -0.83    1.75
 -10 -16  -9    8.67    2.43
  -9 -15   9    2.40    1.83
  -9 -15  -9    7.04    2.90
  -8 -14   9    1.36    2.15
  -8 -14  -9   10.47    2.49
  -7 -13   9    1.13    2.06
   7  13   9    2.00    1.70
  -6 -12   9    6.46    1.74
   6  12   9    0.28    1.37
  -5 -11   9   43.46    3.11
   5  11   9   29.72    2.78
  -4 -10   9    5.66    1.59
   4  10   9   36.58    2.76
  -3  -9   9    3.01    1.33
   3   9   9    1.36    1.43
  -2  -8   9  113.66    3.50
   2   8   9    6.27    1.31
  -1  -7   9   14.28    1.23
   1   7   9    4.49    1.31
   0  -6   9   -0.07    0.75
   0   6   9   -0.07    0.98
   1  -5   9  109.93    2.45
  -1   5   9   17.14    1.70
   2  -4   9   16.17    0.98
  -2   4   9    0.03    1.03
  -3   3   9    0.34    0.82
  -4   2   9    0.69    1.40
   5  -1   9   10.25    0.88
  -5   1   9    1.98    1.47
  -6   0   9    0.64    0.97
  -7  -1   9    2.25    1.16
  -7  -1  -9    1.92    0.83
  -8  -2   9    4.36    1.32
  -8  -2  -9    2.77    1.09
  -9  -3   9    0.39    1.23
  -9  -3  -9    0.61    1.07
 -10  -4   9   -0.95    1.80
 -10  -4  -9   21.89    2.18
 -11  -5   9    1.64    2.03
 -11  -5  -9   45.51    3.21
 -12  -6   9    2.52    1.65
 -12  -6  -9    2.65    1.44
 -13  -7   9    4.57    1.85
 -13  -7  -9    2.31    1.99
 -14  -8   9    5.18    2.30
 -14  -8  -9   46.49    4.02
 -15  -9   9    0.41    2.24
 -15  -9  -9    7.19    2.46
 -16 -10   9    1.80    1.78
 -16 -10  -9    7.55    2.51
 -17 -11   9   -0.70    2.14
 -17 -11  -9   12.40    3.04
 -18 -12   9    0.75    1.94
 -18 -12  -9    0.62    1.90
 -19 -13   9    1.10    2.76
 -19 -13  -9   -1.28    1.91
 -14 -20  10   -1.52    2.38
 -14 -20 -10    0.58    2.59
 -13 -19  10   -0.73    2.75
 -13 -19 -10    1.03    2.20
 -12 -18  10   -1.60    1.96
 -12 -18 -10   21.53    3.59
 -11 -17  10   -0.28    1.94
 -11 -17 -10    7.11    2.43
 -10 -16  10    2.85    2.62
 -10 -16 -10   11.05    3.06
  -9 -15  10    8.63    2.69
  -9 -15 -10   28.37    3.69
  -8 -14  10    2.83    2.23
  -7 -13  10   -0.04    1.46
   7  13  10    3.28    2.19
  -6 -12  10    2.81    1.52
   6  12  10   32.46    3.21
  -5 -11  10   24.65    2.33
   5  11  10    8.01    2.10
  -4 -10  10    3.81    1.26
   4  10  10   11.95    1.82
  -3  -9  10   18.02    1.70
   3   9  10   -0.07    1.37
  -2  -8  10    6.16    1.34
   2   8  10    1.53    1.04
  -1  -7  10   30.27    1.80
   1   7  10    1.17    1.22
   0  -6  10    0.49    0.79
   0   6  10    0.20    1.00
   1  -5  10    1.79    0.93
  -1   5  10   77.53    3.05
   2  -4  10   96.99    2.09
  -2   4  10   -0.75    0.75
   3  -3  10    9.18    0.69
  -3   3  10    0.55    1.18
   4  -2  10    3.04    0.48
  -4   2  10   87.52    3.31
  -5   1  10   11.37    1.46
   6   0  10    5.53    0.89
  -6   0  10   41.79    2.30
  -7  -1  10   21.43    1.94
  -8  -2  10    1.74    1.68
  -8  -2 -10  111.24    3.64
  -9  -3  10    1.28    1.26
  -9  -3 -10    2.04    1.13
 -10  -4  10    5.85    1.65
 -10  -4 -10   33.39    2.41
 -11  -5  10    0.24    1.51
 -11  -5 -10   51.55    3.32
 -12  -6  10    1.99    2.16
 -12  -6 -10    1.35    1.77
 -13  -7  10   -0.14    2.13
 -13  -7 -10    0.61    1.85
 -14  -8  10   -0.23    1.54
 -14  -8 -10    4.02    1.77
 -15  -9  10   -1.48    1.50
 -15  -9 -10    5.17    2.30
 -16 -10  10   -0.60    1.66
 -16 -10 -10    3.30    2.24
 -17 -11  10   -2.55    2.22
 -17 -11 -10    0.11    2.25
 -18 -12  10   -1.00    1.85
 -18 -12 -10    0.66    1.89
 -19 -13  10   -2.70    1.92
 -19 -13 -10    0.44    1.94
 -14 -20 -11    1.45    2.42
 -13 -19  11   -1.96    2.03
 -13 -19 -11    1.33    2.24
 -12 -18  11   -3.95    2.43
 -12 -18 -11    1.54    2.05
 -11 -17  11   -1.18    2.33
 -11 -17 -11    1.02    1.81
 -10 -16  11   -0.11    1.84
 -10 -16 -11    3.29    2.76
  -9 -15  11    4.84    1.91
  -9 -15 -11   13.09    2.85
  -8 -14  11    1.72    2.18
   8  14  11    1.00    1.61
  -7 -13  11    5.18    1.86
   7  13  11    1.47    1.64
  -6 -12  11    1.66    2.01
   6  12  11   87.83    5.00
  -5 -11  11    3.46    1.89
   5  11  11    6.95    1.71
  -4 -10  11   24.55    2.09
   4  10  11    5.37    1.52
  -3  -9  11   28.35    2.03
   3   9  11   86.31    4.05
  -2  -8  11    0.75    0.82
   2   8  11   13.92    1.93
  -1  -7  11   12.72    1.38
   1   7  11    3.16    1.08
   0  -6  11   24.44    1.50
   0   6  11   26.70    1.94
   1  -5  11    0.47    0.92
  -1   5  11   25.38    1.98
   2  -4  11   13.37    1.01
  -2   4  11    0.23    0.81
   3  -3  11   61.75    1.53
  -3   3  11    8.90    1.52
   4  -2  11   -0.26    0.47
  -4   2  11   17.01    1.89
   5  -1  11    0.36    0.58
  -5   1  11   -0.04    1.40
   6   0  11   -0.24    0.76
  -6   0  11    0.95    1.10
   7   1  11    1.06    0.82
  -7  -1  11   -0.23    1.20
  -8  -2  11    0.80    1.65
  -8  -2 -11   -0.41    0.90
  -9  -3  11    1.65    1.33
  -9  -3 -11   45.99    2.68
 -10  -4  11    8.10    1.78
 -10  -4 -11   15.71    1.96
 -11  -5  11    0.21    1.45
 -11  -5 -11   -1.51    1.26
 -12  -6  11    1.52    2.25
 -12  -6 -11   32.55    2.99
 -13  -7  11   -0.54    2.14
 -13  -7 -11   -0.28    1.74
 -14  -8  11   -0.31    2.10
 -14  -8 -11   -0.55    1.81
 -15  -9  11   -1.00    2.31
 -15  -9 -11    6.59    1.97
 -16 -10  11   -0.43    2.28
 -16 -10 -11   11.11    2.73
 -17 -11  11    0.06    2.50
 -17 -11 -11    3.13    2.37
 -18 -12  11   -0.92    2.44
 -18 -12 -11   -0.15    1.84
 -19 -13  11   -1.65    2.15
 -19 -13 -11    2.85    2.83
 -14 -20 -12    1.95    2.45
 -13 -19  12   -0.05    2.14
 -13 -19 -12   -0.03    1.97
 -12 -18  12    3.16    2.29
 -12 -18 -12    5.09    2.40
 -11 -17  12   -1.62    1.73
 -11 -17 -12   24.12    3.54
 -10 -16  12    1.31    1.87
 -10 -16 -12    2.90    2.86
  -9 -15  12   27.70    3.11
  -9 -15 -12   21.42    3.33
  -8 -14  12    0.63    2.19
   8  14  12   22.61    2.99
  -7 -13  12    0.54    1.45
   7  13  12    2.63    1.60
  -6 -12  12   15.02    2.12
   6  12  12   32.78    3.35
  -5 -11  12    1.51    1.29
   5  11  12   16.69    2.24
  -4 -10  12    3.65    1.63
   4  10  12    3.21    1.73
  -3  -9  12   28.38    2.02
   3   9  12    2.41    1.32
  -2  -8  12   40.41    2.29
   2   8  12    5.11    1.54
  -1  -7  12   28.28    1.83
   1   7  12    2.19    1.07
   0  -6  12    0.66    0.89
   0   6  12    0.78    1.14
   1  -5  12  236.64    3.95
  -1   5  12   29.10    2.12
   2  -4  12   29.80    1.42
  -2   4  12   63.89    2.86
   3  -3  12   19.48    1.03
  -3   3  12    9.96    1.36
   4  -2  12  404.59    4.58
  -4   2  12   68.19    2.96
   5  -1  12    7.50    0.82
  -5   1  12   71.97    3.09
   6   0  12    9.81    1.04
  -6   0  12    5.27    1.74
   7   1  12   19.99    1.56
  -7  -1  12   17.19    1.83
  -8  -2  12   23.41    2.10
  -9  -3  12    6.31    1.62
  -9  -3 -12    0.94    1.21
 -10  -4  12   15.00    2.09
 -10  -4 -12  129.58    4.65
 -11  -5  12    5.99    2.24
 -11  -5 -12   -1.21    1.23
 -12  -6  12   -0.08    1.54
 -12  -6 -12   -0.58    1.41
 -13  -7  12    1.77    1.68
 -13  -7 -12    0.49    1.62
 -14  -8  12    0.98    1.75
 -14  -8 -12   -0.03    1.89
 -15  -9  12    0.70    1.81
 -15  -9 -12    3.50    2.23
 -16 -10  12    0.95    1.84
 -16 -10 -12    1.58    2.07
 -17 -11  12   -0.15    1.92
 -17 -11 -12    4.67    2.53
 -18 -12  12   -3.76    2.43
 -18 -12 -12   -0.28    1.75
 -19 -13  12   -2.76    1.90
 -19 -13 -12   -0.43    2.48
 -14 -20 -13    2.13    3.09
 -13 -19  13   -0.16    3.01
 -13 -19 -13    2.02    2.68
 -12 -18  13   -0.15    2.63
 -12 -18 -13    0.26    1.90
 -11 -17  13    0.89    2.47
 -11 -17 -13    6.57    2.34
 -10 -16  13    9.57    2.85
 -10 -16 -13    1.51    2.04
  -9 -15  13   11.43    2.70
  -8 -14  13    7.91    2.03
   8  14  13   14.09    2.38
  -7 -13  13    5.62    1.79
   7  13  13    3.81    2.45
  -6 -12  13    9.52    1.86
   6  12  13    1.61    1.49
  -5 -11  13  121.01    4.63
   5  11  13   32.13    2.88
  -4 -10  13   29.00    2.43
   4  10  13   44.98    3.17
  -3  -9  13   21.01    1.84
   3   9  13   -0.37    1.49
  -2  -8  13  177.79    4.37
   2   8  13    1.14    1.03
  -1  -7  13   57.09    2.41
   1   7  13   -0.23    1.24
   0  -6  13    3.33    1.08
   0   6  13    3.13    1.12
   1  -5  13  144.45    3.15
  -1   5  13    3.69    1.27
   2  -4  13   92.58    2.40
  -2   4  13    7.05    1.22
   3  -3  13    4.37    0.79
  -3   3  13    3.58    1.07
   4  -2  13   21.25    1.14
  -4   2  13   -0.65    1.25
   5  -1  13    7.95    0.90
  -5   1  13    1.61    1.57
   6   0  13    0.34    0.77
  -6   0  13    0.08    1.24
   7   1  13    0.85    0.88
  -7  -1  13    4.45    1.77
   8   2  13    4.21    1.15
  -8  -2  13    9.02    1.68
  -9  -3  13    8.04    1.74
  -9  -3 -13    1.44    1.19
 -10  -4  13    2.65    1.57
 -10  -4 -13   12.32    1.91
 -11  -5  13    7.54    2.37
 -11  -5 -13   29.39    2.64
 -12  -6  13    5.30    2.31
 -12  -6 -13   -0.42    1.43
 -13  -7  13    0.70    2.13
 -13  -7 -13   -0.28    1.54
 -14  -8  13    3.80    2.43
 -14  -8 -13    6.84    1.97
 -15  -9  13    2.76    1.88
 -15  -9 -13    0.62    1.98
 -16 -10  13   -0.48    1.72
 -16 -10 -13    1.63    2.07
 -17 -11  13   -0.81    2.27
 -17 -11 -13    3.11    2.33
 -18 -12  13   -0.33    2.65
 -18 -12 -13   -0.40    1.64
 -19 -13  13   -1.77    1.87
 -13 -19  14    4.25    2.52
 -13 -19 -14    2.19    2.74
 -12 -18  14    0.12    2.05
 -12 -18 -14    1.21    1.81
 -11 -17  14    2.68    2.12
 -11 -17 -14   15.68    3.21
 -10 -16  14   40.59    3.80
 -10 -16 -14    2.02    1.99
  -9 -15  14    6.11    2.43
   9  15  14   -0.27    2.17
  -8 -14  14    0.46    1.49
   8  14  14   13.08    2.83
  -7 -13  14   34.79    3.00
   7  13  14    7.20    2.66
  -6 -12  14   -0.25    1.38
   6  12  14    3.99    2.07
  -5 -11  14    9.66    1.72
   5  11  14   16.21    2.56
  -4 -10  14   14.39    1.79
   4  10  14   10.51    2.18
  -3  -9  14   15.54    1.66
   3   9  14   35.52    2.74
  -2  -8  14   24.77    1.98
   2   8  14    0.14    1.43
  -1  -7  14    4.15    1.24
   1   7  14    2.83    1.14
   0  -6  14   48.98    2.16
   0   6  14   55.89    2.96
   1  -5  14  157.89    3.41
  -1   5  14    1.35    0.98
   2  -4  14   23.78    1.36
  -2   4  14   70.65    3.10
   3  -3  14  375.94    4.79
  -3   3  14   46.10    2.59
   4  -2  14  121.63    2.65
  -4   2  14    0.60    1.04
   5  -1  14   12.16    1.02
  -5   1  14  145.02    4.64
   6   0  14  222.94    4.28
  -6   0  14    7.25    1.55
   7   1  14    0.44    0.79
   7   1  14    0.52    0.79
  -7  -1  14    9.78    1.62
   8   2  14   13.44    1.49
  -8  -2  14   67.98    3.36
   9   3  14   88.35    3.51
  -9  -3  14    1.73    1.48
 -10  -4  14    1.54    2.00
 -10  -4 -14   -0.54    1.25
 -11  -5  14   52.22    3.38
 -11  -5 -14    1.38    1.08
 -12  -6  14    3.12    1.72
 -12  -6 -14    3.10    1.63
 -12  -6 -14    3.15    1.63
 -13  -7  14    1.57    1.65
 -13  -7 -14    3.08    1.65
 -14  -8  14    3.92    1.85
 -14  -8 -14   -1.06    1.67
 -15  -9  14    4.11    2.48
 -15  -9 -14   -0.02    1.88
 -16 -10  14    0.72    2.32
 -16 -10 -14   -0.54    1.56
 -17 -11  14   -2.15    2.34
 -17 -11 -14   -1.02    1.95
 -18 -12  14   -0.41    1.95
 -18 -12 -14   -1.78    1.91
 -19 -13  14   -1.10    2.54
 -13 -19  15    9.57    3.18
 -13 -19 -15    1.47    2.75
 -12 -18  15    3.96    2.72
 -12 -18 -15    2.81    2.80
 -11 -17  15    1.45    2.58
 -11 -17 -15   -0.33    1.92
 -10 -16  15   15.06    3.14
 -10 -16 -15   -0.29    1.72
  -9 -15  15    2.18    1.79
   9  15  15   -0.50    2.23
  -8 -14  15    2.41    1.76
   8  14  15   -0.58    2.00
  -7 -13  15   27.02    2.73
   7  13  15    3.08    1.79
  -6 -12  15    7.04    2.21
   6  12  15   27.28    3.14
  -5 -11  15   19.56    2.42
   5  11  15    0.92    1.39
  -4 -10  15  103.91    4.11
   4  10  15   15.04    2.18
  -3  -9  15  106.08    3.64
   3   9  15   41.07    3.16
  -2  -8  15    5.26    1.43
   2   8  15    7.81    1.53
  -1  -7  15   25.20    1.91
   1   7  15   -0.45    0.90
   0  -6  15   28.30    1.81
   0   6  15   31.39    2.36
   1  -5  15    8.92    1.20
  -1   5  15   29.50    2.19
   2  -4  15   15.96    1.35
  -2   4  15   10.74    1.52
   3  -3  15   44.93    1.71
  -3   3  15   38.57    2.64
   4  -2  15    2.10    0.72
  -4   2  15   19.20    1.92
   5  -1  15    0.17    0.68
  -5   1  15    1.25    1.25
   6   0  15   -0.57    0.66
  -6   0  15    0.28    1.23
  -7  -1  15   -0.09    1.27
   8   2  15    1.56    1.14
  -8  -2  15    3.79    1.95
   9   3  15   12.81    1.72
  -9  -3  15    2.41    2.07
 -10  -4  15   22.70    2.42
 -10  -4 -15    2.77    1.43
 -11  -5  15    2.85    1.68
 -11  -5 -15    0.31    1.39
 -12  -6  15    2.76    1.76
 -12  -6 -15    1.99    1.17
 -13  -7  15    9.62    2.53
 -13  -7 -15    9.74    2.05
 -14  -8  15    8.37    2.56
 -14  -8 -15    1.05    1.72
 -15  -9  15    2.30    1.86
 -15  -9 -15    0.17    1.94
 -16 -10  15    8.35    2.30
 -16 -10 -15    0.00    1.56
 -17 -11  15    3.61    2.09
 -17 -11 -15    0.34    2.10
 -18 -12  15    0.26    2.00
 -19 -13  15   -1.46    2.64
 -13 -19  16    6.80    3.16
 -13 -19 -16   10.10    3.39
 -12 -18  16    7.48    2.92
 -12 -18 -16    1.62    2.61
 -11 -17  16   24.38    3.22
 -11 -17 -16    2.20    2.36
 -10 -16  16   39.88    4.05
 -10 -16 -16   -0.10    1.74
  -9 -15  16    5.62    2.02
   9  15  16    0.22    2.03
  -8 -14  16   40.25    3.29
   8  14  16   -0.87    2.13
  -7 -13  16   20.79    2.45
   7  13  16   31.90    3.25
  -6 -12  16    1.22    1.84
   6  12  16    3.85    1.66
  -5 -11  16   92.91    4.16
   5  11  16    4.27    1.61
  -4 -10  16   18.61    2.20
   4  10  16   20.62    2.49
  -3  -9  16   19.85    1.81
   3   9  16   19.17    2.47
  -2  -8  16    2.14    1.43
   2   8  16    2.51    1.24
  -1  -7  16    8.79    1.22
   1   7  16    3.02    1.22
   0  -6  16    5.65    1.29
   0   6  16    4.44    1.26
   1  -5  16    3.05    1.07
  -1   5  16    2.74    1.14
   2  -4  16   49.99    2.03
  -2   4  16    2.30    1.10
   3  -3  16  194.67    3.64
  -3   3  16  138.47    4.53
   4  -2  16   23.91    1.33
  -4   2  16   17.10    1.93
   5  -1  16    5.97    0.91
  -5   1  16    6.22    1.57
   6   0  16   31.90    1.78
  -6   0  16    0.86    1.30
   7   1  16    6.55    1.12
  -7  -1  16    2.37    1.84
   8   2  16    5.30    1.35
  -8  -2  16    2.14    1.88
   9   3  16   11.34    1.64
  -9  -3  16  136.87    4.91
 -10  -4  16   12.77    2.08
 -11  -5  16    3.69    2.25
 -11  -5 -16    1.31    1.59
 -12  -6  16   23.14    2.99
 -12  -6 -16    4.60    1.77
 -13  -7  16    3.07    1.78
 -13  -7 -16    4.44    1.51
 -14  -8  16    2.22    1.81
 -14  -8 -16    3.49    1.87
 -15  -9  16   13.83    2.92
 -15  -9 -16    0.28    1.85
 -16 -10  16    2.46    1.93
 -16 -10 -16    1.58    1.61
 -17 -11  16    1.46    1.99
 -17 -11 -16    1.08    2.29
 -18 -12  16   -0.28    1.85
 -13 -19  17   -0.93    2.02
 -13 -19 -17    2.04    2.22
 -12 -18  17   -0.12    1.92
 -12 -18 -17    3.69    2.82
 -11 -17  17    8.16    2.89
 -11 -17 -17    1.20    2.06
 -10 -16  17    0.85    1.73
  -9 -15  17    3.60    2.15
   9  15  17    0.68    2.15
  -8 -14  17   28.87    3.17
   8  14  17    1.08    2.34
  -7 -13  17    6.81    1.72
   7  13  17   18.24    2.56
  -6 -12  17    1.68    1.79
   6  12  17   -0.25    1.30
  -5 -11  17  137.24    4.71
   5  11  17   -0.62    1.67
  -4 -10  17   31.32    2.32
   4  10  17    3.24    1.59
  -3  -9  17    2.69    1.60
   3   9  17   -0.42    1.14
  -2  -8  17   90.90    3.39
   2   8  17   13.27    1.94
  -1  -7  17   14.32    1.67
   1   7  17   27.19    2.40
   0  -6  17   -0.46    1.11
   0   6  17   -0.22    1.40
   1  -5  17   47.49    2.19
  -1   5  17    6.85    1.65
   2  -4  17   22.91    1.67
  -2   4  17    8.05    1.46
   3  -3  17   10.00    1.07
  -3   3  17    3.23    1.55
   4  -2  17    8.69    0.97
  -4   2  17   -0.27    1.60
   5  -1  17    2.51    0.79
  -5   1  17    2.20    1.42
   6   0  17    0.80    0.74
  -6   0  17   -0.84    1.22
   7   1  17    3.24    1.08
  -7  -1  17    2.45    1.48
   8   2  17    1.46    1.00
  -8  -2  17    5.61    1.63
   9   3  17    1.36    1.21
  -9  -3  17    5.69    1.78
  10   4  17    1.05    1.42
 -10  -4  17    0.51    2.10
 -11  -5  17   17.52    2.35
 -11  -5 -17    2.66    1.53
 -12  -6  17    5.18    1.90
 -12  -6 -17    4.46    1.71
 -13  -7  17    0.09    2.14
 -13  -7 -17    9.71    2.06
 -14  -8  17   19.09    2.98
 -14  -8 -17    9.29    1.97
 -15  -9  17   15.80    3.02
 -15  -9 -17    1.65    1.51
 -16 -10  17   -0.54    2.32
 -16 -10 -17    2.27    2.10
 -17 -11  17    4.10    2.16
 -18 -12  17   -3.06    2.38
 -13 -19  18    3.31    2.80
 -13 -19 -18   -0.12    1.92
 -12 -18  18   -2.06    2.41
 -12 -18 -18   17.49    3.89
 -11 -17  18   25.97    3.24
 -11 -17 -18   -0.01    1.88
 -10 -16  18    7.53    2.61
  10  16  18   -0.87    2.16
  -9 -15  18    8.58    2.44
   9  15  18    9.64    2.70
  -8 -14  18   11.75    2.46
   8  14  18    3.22    2.50
  -7 -13  18    1.08    1.43
   7  13  18    6.49    1.92
  -6 -12  18    1.48    1.40
   6  12  18   -0.63    1.30
  -5 -11  18   30.55    2.67
   5  11  18    0.62    1.79
  -4 -10  18   15.81    2.18
   4  10  18    1.81    1.82
  -3  -9  18    7.86    1.79
   3   9  18    0.89    1.22
  -2  -8  18    0.72    1.46
   2   8  18   14.45    2.02
  -1  -7  18    0.81    0.99
   1   7  18   31.28    2.58
   0  -6  18    5.57    1.37
   0   6  18    6.74    1.50
   1  -5  18    0.44    1.08
  -1   5  18   33.12    2.53
   2  -4  18    2.23    1.16
  -2   4  18    4.19    1.29
   3  -3  18   -0.05    0.69
  -3   3  18   -1.00    0.99
   4  -2  18    1.53    0.77
  -4   2  18    3.12    1.86
   5  -1  18   25.33    1.58
  -5   1  18   -1.75    1.71
   6   0  18    0.22    0.82
  -6   0  18    7.27    2.11
   7   1  18   14.03    1.53
  -7  -1  18   18.92    2.56
   8   2  18   36.50    2.29
  -8  -2  18    1.75    1.97
   9   3  18   -0.21    1.24
  -9  -3  18   12.96    2.45
  10   4  18    6.55    1.61
 -10  -4  18   65.36    3.74
 -11  -5  18    8.86    2.46
 -11  -5 -18   10.87    1.99
 -12  -6  18    7.47    2.48
 -12  -6 -18    2.30    1.62
 -13  -7  18    3.14    1.74
 -13  -7 -18   16.77    2.48
 -14  -8  18   -1.04    1.54
 -14  -8 -18   17.37    2.61
 -15  -9  18   16.00    2.65
 -15  -9 -18    0.74    1.30
 -17 -11  18    5.58    2.85
 -18 -12  18   -2.02    2.49
 -13 -19  19   -0.67    2.46
 -13 -19 -19    3.95    2.98
 -12 -18  19   -1.33    1.72
 -12 -18 -19    8.24    2.74
 -11 -17  19    4.26    2.57
 -11 -17 -19    3.14    2.51
 -10 -16  19   -0.04    1.54
  10  16  19   -1.25    1.63
  -9 -15  19    1.21    1.58
   9  15  19    4.71    2.34
  -8 -14  19   -0.70    1.82
   8  14  19    1.63    2.28
  -7 -13  19    6.25    1.71
   7  13  19   15.08    2.47
  -6 -12  19   11.62    1.87
   6  12  19    3.53    1.67
  -5 -11  19    0.55    1.81
   5  11  19    0.95    1.92
  -4 -10  19    7.54    1.93
   4  10  19    1.99    1.83
  -3  -9  19   12.11    1.62
   3   9  19   18.04    2.28
  -2  -8  19    0.19    1.40
   2   8  19   14.74    2.08
  -1  -7  19    2.54    1.09
   1   7  19   20.24    2.47
   0  -6  19   17.18    1.71
   0   6  19   18.31    2.34
   1  -5  19    4.00    1.26
  -1   5  19    0.77    1.11
   2  -4  19    0.10    0.92
  -2   4  19    0.74    1.15
   3  -3  19    6.13    1.02
  -3   3  19    0.57    1.56
   4  -2  19    5.53    1.02
  -4   2  19    4.42    1.60
   5  -1  19   -0.27    0.64
  -5   1  19    0.95    1.81
   6   0  19    0.20    0.87
  -6   0  19   -1.25    1.32
   7   1  19    1.58    1.01
  -7  -1  19    0.89    1.49
   8   2  19    0.93    1.08
  -8  -2  19    0.78    1.56
   9   3  19    5.25    1.40
  -9  -3  19    0.83    1.52
  10   4  19   14.75    1.97
 -10  -4  19    6.35    1.89
 -11  -5  19    0.59    1.61
 -12  -6  19   -0.89    1.47
 -12  -6 -19    8.82    1.71
 -13  -7  19    4.30    2.33
 -13  -7 -19   20.97    2.69
 -14  -8  19    1.48    1.68
 -14  -8 -19    6.04    1.95
 -15  -9  19   10.03    2.75
 -16 -10  19    6.20    2.23
 -17 -11  19    1.55    2.53
 -18 -12  19    0.20    2.02
 -13 -19 -20    3.60    2.87
 -12 -18  20   -3.34    2.22
 -12 -18 -20    3.95    2.41
 -11 -17  20   -0.08    1.66
 -11 -17 -20   13.12    3.39
 -10 -16  20   -0.25    1.53
  10  16  20    0.97    1.88
  -9 -15  20    7.61    1.97
   9  15  20    9.25    2.37
  -8 -14  20    0.76    1.44
   8  14  20   15.52    2.83
  -7 -13  20   -1.06    1.30
   7  13  20    1.16    1.59
  -6 -12  20   10.64    1.89
   6  12  20   10.31    2.25
  -5 -11  20    1.12    1.30
   5  11  20   12.97    2.66
  -4 -10  20    1.37    1.25
   4  10  20    4.30    2.06
  -3  -9  20    3.55    1.68
   3   9  20   12.61    2.37
  -2  -8  20    2.72    1.61
   2   8  20   13.99    2.38
  -1  -7  20    0.92    1.49
   1   7  20  148.11    5.49
   0  -6  20   -0.39    1.23
   0   6  20   -1.00    1.12
   1  -5  20   13.84    1.63
  -1   5  20    8.43    1.97
   2  -4  20    0.82    1.00
  -2   4  20   57.00    3.29
   3  -3  20    0.42    0.90
  -3   3  20   12.36    1.81
   4  -2  20   40.92    1.98
  -4   2  20    1.44    1.44
   5  -1  20    0.35    0.71
  -5   1  20   18.47    2.55
   6   0  20   17.71    1.52
  -6   0  20   20.90    2.39
   7   1  20  197.73    4.96
  -7  -1  20    1.56    2.06
   8   2  20    2.49    1.11
  -8  -2  20    6.20    2.32
   9   3  20   12.41    1.67
  -9  -3  20    0.69    2.06
  10   4  20   89.01    4.10
 -10  -4  20    1.80    1.63
  11   5  20    0.06    1.37
 -11  -5  20   10.61    2.53
 -12  -6  20    0.15    2.06
 -12  -6 -20    9.19    1.98
 -13  -7  20    0.23    1.54
 -13  -7 -20   12.24    2.36
 -14  -8  20    4.52    2.40
 -14  -8 -20    7.09    2.00
 -15  -9  20    2.58    1.88
 -16 -10  20    1.21    1.83
 -17 -11  20    2.13    2.06
 -18 -12  20    0.16    2.11
 -13 -19 -21    5.80    2.52
 -12 -18  21   -2.25    1.81
 -12 -18 -21    4.77    3.05
 -11 -17  21   -1.91    2.23
 -10 -16  21    0.27    2.16
  10  16  21    0.54    1.60
  -9 -15  21   -1.44    1.94
   9  15  21    3.90    2.10
  -8 -14  21    0.51    1.47
   8  14  21   21.02    2.98
  -7 -13  21    1.03    1.41
   7  13  21    8.36    2.10
  -6 -12  21    4.20    1.55
   6  12  21    4.47    1.80
  -5 -11  21    0.97    1.30
   5  11  21   48.47    3.88
  -4 -10  21    4.99    1.87
   4  10  21   14.27    2.28
  -3  -9  21    1.82    1.59
   3   9  21    0.96    1.81
  -2  -8  21    4.63    1.67
   2   8  21  159.56    6.13
  -1  -7  21    5.78    1.59
   1   7  21   52.77    3.63
   0  -6  21    2.01    1.43
   0   6  21    2.08    1.87
   1  -5  21   12.01    1.62
  -1   5  21   57.93    3.73
   2  -4  21    3.53    1.18
  -2   4  21   19.91    2.46
   3  -3  21    1.54    1.06
  -3   3  21    0.29    1.66
   4  -2  21    6.00    1.03
  -4   2  21    1.79    1.43
   5  -1  21    0.49    0.93
  -5   1  21    5.57    1.74
   6   0  21    0.86    1.01
  -6   0  21    1.05    1.54
   7   1  21    0.19    0.98
  -7  -1  21    3.45    1.71
   8   2  21    3.65    1.16
  -8  -2  21    0.15    1.58
   9   3  21    8.10    1.70
  -9  -3  21    1.49    1.73
  10   4  21    7.91    1.82
 -10  -4  21    1.27    1.59
 -11  -5  21    2.38    1.65
 -12  -6  21    0.82    1.62
 -12  -6 -21   20.90    2.59
 -13  -7  21   -0.81    1.50
 -13  -7 -21    2.80    1.78
 -14  -8  21    1.65    1.73
 -15  -9  21    2.84    1.92
 -16 -10  21    0.36    2.39
 -17 -11  21    2.11    2.02
 -18 -12  21    0.56    2.07
 -12 -18  22   -0.27    2.77
 -12 -18 -22    5.13    3.01
 -11 -17  22   -0.79    1.79
 -10 -16  22    0.67    1.77
  10  16  22    8.60    2.85
  -9 -15  22   -2.25    1.98
   9  15  22    4.81    2.70
  -8 -14  22   -0.77    1.36
   8  14  22   24.99    3.12
  -7 -13  22    3.78    1.52
   7  13  22   24.93    3.29
  -6 -12  22    5.53    1.61
   6  12  22   -0.49    1.98
  -5 -11  22    1.33    1.36
   5  11  22   38.97    3.59
  -4 -10  22    3.75    1.81
   4  10  22    9.80    2.09
  -3  -9  22    2.01    1.67
   3   9  22    9.34    1.97
  -2  -8  22   16.42    2.12
   2   8  22   18.64    2.43
  -1  -7  22   -0.35    1.42
   1   7  22   39.38    3.12
   0  -6  22   12.87    1.81
   0   6  22   16.79    2.60
   1  -5  22    8.73    1.63
  -1   5  22   -0.68    1.64
   2  -4  22    5.44    1.31
  -2   4  22   28.88    2.85
   3  -3  22   81.89    3.03
  -3   3  22   75.77    4.00
   4  -2  22   19.77    1.69
  -4   2  22    1.62    2.01
   5  -1  22   14.16    1.43
  -5   1  22   27.44    2.66
   6   0  22  219.90    5.09
  -6   0  22  144.51    5.63
   7   1  22   22.78    1.97
  -7  -1  22    0.88    1.71
   8   2  22    3.68    1.40
  -8  -2  22   14.08    2.68
   9   3  22  145.89    4.76
  -9  -3  22    8.31    2.49
 -10  -4  22   -0.12    1.46
 -11  -5  22   -0.24    1.99
 -12  -6  22    3.75    2.26
 -13  -7  22    4.89    2.42
 -14  -8  22   -0.73    2.09
 -15  -9  22    1.60    2.36
 -16 -10  22    1.61    1.85
 -17 -11  22   -3.01    2.32
 -12 -18  23   -0.83    1.81
 -12 -18 -23    0.21    2.02
 -11 -17  23   -2.53    2.16
  11  17  23   -0.79    2.43
 -10 -16  23    9.60    2.68
  10  16  23   12.47    2.78
  -9 -15  23    0.78    1.54
   9  15  23    0.81    2.50
  -8 -14  23   -0.89    1.90
   8  14  23    0.66    1.60
  -7 -13  23    3.61    1.95
   7  13  23   26.98    3.38
  -6 -12  23   26.02    2.44
   6  12  23   23.27    3.18
  -5 -11  23    0.55    1.23
   5  11  23    6.33    2.00
  -4 -10  23    3.83    1.44
   4  10  23   66.37    4.50
  -3  -9  23   20.20    2.30
   3   9  23   63.97    4.18
  -2  -8  23   18.96    1.90
   2   8  23   16.48    2.68
  -1  -7  23    9.80    1.84
   1   7  23   56.07    3.91
   0  -6  23   33.27    2.44
   0   6  23   51.74    3.64
   1  -5  23   34.64    2.43
  -1   5  23    5.20    2.02
   2  -4  23    1.61    1.22
  -2   4  23    3.81    1.55
   3  -3  23   20.18    1.74
  -3   3  23   12.72    2.34
   4  -2  23    8.79    1.27
  -4   2  23   -0.74    1.93
   5  -1  23    0.60    0.89
  -5   1  23   -0.97    1.48
   6   0  23    3.34    1.10
  -6   0  23    8.19    2.47
   7   1  23    6.10    1.28
  -7  -1  23    1.88    2.28
   8   2  23    1.63    1.28
  -8  -2  23    2.10    1.74
  -9  -3  23    5.34    1.92
 -10  -4  23    0.81    2.08
 -11  -5  23    1.53    1.58
 -12  -6  23   14.21    2.26
 -13  -7  23    0.12    1.59
 -14  -8  23   11.66    2.73
 -15  -9  23   -0.72    2.14
 -16 -10  23   -0.46    1.66
 -17 -11  23   -1.61    2.34
 -12 -18  24   -1.88    2.50
 -12 -18 -24    4.28    2.94
 -11 -17  24   -2.03    1.99
  11  17  24    0.65    2.07
 -10 -16  24   -3.18    1.97
  10  16  24   12.97    2.80
  -9 -15  24   -0.19    1.87
   9  15  24    1.56    2.01
  -8 -14  24    3.90    2.07
   8  14  24   -0.47    2.00
  -7 -13  24    0.70    1.80
   7  13  24   31.10    3.37
  -6 -12  24    5.41    1.54
   6  12  24    3.86    1.79
  -5 -11  24    7.32    1.92
   5  11  24   15.34    2.82
  -4 -10  24   12.91    1.85
   4  10  24    3.26    1.62
  -3  -9  24   19.12    2.35
   3   9  24   38.95    3.64
  -2  -8  24    2.48    1.62
   2   8  24   59.55    4.04
  -1  -7  24   54.68    3.06
   1   7  24    1.92    1.54
   0  -6  24   47.70    2.84
   0   6  24   59.24    3.94
   1  -5  24    8.08    1.66
  -1   5  24   72.92    4.42
   2  -4  24   53.59    2.82
  -2   4  24   17.50    2.31
   3  -3  24   40.62    2.52
  -3   3  24  158.98    5.91
   4  -2  24   31.85    2.10
  -4   2  24   61.19    3.84
   5  -1  24   45.62    2.47
  -5   1  24   18.41    2.48
   6   0  24   50.24    2.63
  -6   0  24  431.83    9.68
   7   1  24   13.85    1.61
  -7  -1  24   37.81    3.49
  -8  -2  24    9.31    2.10
  -9  -3  24   80.55    4.32
 -10  -4  24    8.56    2.01
 -11  -5  24    0.67    1.95
 -12  -6  24   29.12    2.87
 -13  -7  24   -1.46    1.98
 -14  -8  24   -0.18    1.64
 -15  -9  24   -1.87    1.61
 -16 -10  24   -3.39    2.02
 -17 -11  24   -0.78    1.83
 -12 -18  25   -1.16    1.68
 -12 -18 -25    3.81    2.31
 -11 -17  25   -1.54    1.94
  11  17  25    0.99    2.80
 -10 -16  25   -0.62    1.47
  10  16  25   -0.02    2.37
  -9 -15  25    0.09    2.03
   9  15  25    8.00    3.00
  -8 -14  25    3.35    1.62
   8  14  25    1.79    1.70
  -7 -13  25    1.84    1.85
   7  13  25    5.92    2.45
  -6 -12  25    2.12    1.38
   6  12  25    8.54    2.08
  -5 -11  25   16.65    2.34
   5  11  25   15.63    2.61
  -4 -10  25    9.15    1.69
   4  10  25    4.70    1.73
  -3  -9  25    4.80    1.91
   3   9  25   10.19    2.13
  -2  -8  25   36.52    2.69
   2   8  25   41.16    3.47
  -1  -7  25   42.81    2.91
   1   7  25   17.27    2.43
   0  -6  25    2.90    1.64
   0   6  25    4.90    1.84
   1  -5  25   15.88    2.23
  -1   5  25   56.54    3.78
   2  -4  25   16.55    1.91
  -2   4  25   71.76    4.32
   3  -3  25    3.77    1.38
  -3   3  25    7.64    2.31
   4  -2  25   11.77    1.48
  -4   2  25   13.22    2.23
   5  -1  25    2.50    1.24
  -5   1  25   17.30    2.55
   6   0  25    2.30    1.08
  -6   0  25    4.33    1.91
  -7  -1  25    4.09    1.91
  -8  -2  25    9.03    2.54
  -9  -3  25    7.30    2.44
 -10  -4  25    3.45    2.21
 -11  -5  25    8.40    1.97
 -12  -6  25    7.93    2.31
 -13  -7  25    1.05    1.53
 -14  -8  25    0.81    2.07
 -15  -9  25   -1.94    2.12
 -16 -10  25    0.17    2.31
 -17 -11  25    1.12    2.01
 -12 -18 -26    5.07    2.90
 -11 -17  26   -1.45    2.04
  11  17  26   -2.17    1.86
 -10 -16  26   -0.45    2.07
  10  16  26    0.35    1.77
  -9 -15  26    4.57    1.72
   9  15  26    9.87    2.65
  -8 -14  26    3.43    1.64
   8  14  26   -0.16    2.11
  -7 -13  26   -0.10    1.77
   7  13  26   -0.46    2.05
  -6 -12  26   18.61    2.22
   6  12  26    5.58    2.36
  -5 -11  26    2.71    1.80
   5  11  26    1.87    2.09
  -4 -10  26    3.63    1.76
   4  10  26    0.98    1.94
  -3  -9  26    9.61    1.66
   3   9  26   10.54    2.45
  -2  -8  26    2.48    1.76
   2   8  26   -0.16    1.90
  -1  -7  26    8.33    1.96
   1   7  26   13.30    2.30
   0  -6  26   -0.02    1.57
   0   6  26    2.01    1.66
   1  -5  26    5.53    1.66
  -1   5  26   64.94    4.09
   2  -4  26   82.99    3.55
  -2   4  26   42.42    3.43
   3  -3  26    4.25    1.25
  -3   3  26    4.54    1.82
   4  -2  26   41.05    2.47
  -4   2  26  119.50    5.33
   5  -1  26    2.31    1.27
  -5   1  26   -0.93    1.60
  -6   0  26    0.94    1.64
  -7  -1  26   42.32    3.44
  -8  -2  26   -0.89    1.54
  -9  -3  26    1.28    1.63
 -10  -4  26    7.48    2.03
 -11  -5  26    2.82    1.72
 -12  -6  26    1.47    1.66
 -13  -7  26    6.45    1.95
 -14  -8  26    2.69    2.18
 -15  -9  26   -0.89    2.03
 -16 -10  26   -1.54    1.58
 -17 -11  26    0.88    2.47
 -11 -17  27   -0.79    1.70
  11  17  27   -2.84    2.44
 -10 -16  27   -1.86    1.45
  10  16  27   -1.20    2.51
  -9 -15  27    9.02    2.42
   9  15  27    2.10    2.38
  -8 -14  27   -1.65    1.72
   8  14  27   -0.87    2.03
  -7 -13  27    1.19    1.48
   7  13  27    0.69    1.71
  -6 -12  27   18.83    2.22
   6  12  27    0.32    1.53
  -5 -11  27    3.77    1.86
   5  11  27   -0.83    1.43
  -4 -10  27    3.95    1.78
   4  10  27   11.64    2.26
  -3  -9  27   15.36    1.89
   3   9  27   21.67    3.07
  -2  -8  27   11.67    2.16
   2   8  27    2.74    1.66
  -1  -7  27    3.06    1.77
   1   7  27    6.48    2.35
   0  -6  27    9.38    2.00
   0   6  27   11.49    2.27
   1  -5  27   11.96    1.92
  -1   5  27    5.55    1.85
   2  -4  27    1.02    1.29
  -2   4  27   13.02    2.58
   3  -3  27   12.43    1.67
  -3   3  27    8.26    2.05
   4  -2  27   11.21    1.71
  -4   2  27    9.14    2.48
  -5   1  27   -0.05    1.62
  -6   0  27   -1.30    2.08
  -7  -1  27    3.84    2.43
  -8  -2  27    0.34    1.60
  -9  -3  27    2.87    2.13
 -10  -4  27    2.33    1.70
 -11  -5  27   -0.33    2.04
 -12  -6  27   11.41    2.19
 -13  -7  27    7.85    2.38
 -14  -8  27   -0.48    1.50
 -15  -9  27    0.75    1.60
 -16 -10  27    0.80    1.74
 -11 -17  28   -1.25    2.20
  11  17  28    0.00    1.87
 -10 -16  28    0.32    2.09
  10  16  28    2.18    2.16
  -9 -15  28   17.84    2.91
   9  15  28    0.82    2.39
  -8 -14  28    1.99    1.99
   8  14  28    2.37    2.29
  -7 -13  28    3.13    1.92
   7  13  28   -2.31    1.98
  -6 -12  28   10.38    2.21
   6  12  28    0.92    2.20
  -5 -11  28   -0.04    1.25
   5  11  28    0.77    2.01
  -4 -10  28    0.35    1.17
   4  10  28    3.94    1.70
  -3  -9  28    3.65    1.40
   3   9  28    3.53    1.72
  -2  -8  28   24.83    2.60
   2   8  28    1.59    1.51
  -1  -7  28    1.99    1.74
   1   7  28   35.27    3.61
   0  -6  28   -0.34    1.60
   0   6  28   -0.05    1.55
   1  -5  28   19.89    2.27
  -1   5  28    5.47    2.22
   2  -4  28   -0.26    1.21
  -2   4  28  158.93    6.50
   3  -3  28    6.69    1.46
  -3   3  28   -0.19    2.09
  -4   2  28   -0.45    1.98
  -5   1  28   71.28    4.71
  -6   0  28    0.34    2.18
  -7  -1  28    6.13    2.58
  -8  -2  28   64.64    4.32
  -9  -3  28    1.45    2.12
 -10  -4  28    8.13    2.49
 -11  -5  28   10.45    2.21
 -12  -6  28    1.39    2.12
 -13  -7  28    9.19    2.43
 -14  -8  28    1.03    1.58
 -15  -9  28    0.78    1.61
 -16 -10  28    0.05    2.11
 -11 -17  29   -0.53    1.82
  11  17  29   -1.32    2.53
 -10 -16  29    0.62    2.10
  10  16  29   -0.70    2.77
  -9 -15  29    1.38    1.62
   9  15  29    0.24    1.71
  -8 -14  29    0.10    1.38
   8  14  29   -0.51    1.54
  -7 -13  29    9.39    2.25
   7  13  29    0.17    1.64
  -6 -12  29    0.39    1.86
   6  12  29    1.41    1.84
  -5 -11  29   10.79    1.84
   5  11  29    3.75    1.86
  -4 -10  29    6.92    1.56
   4  10  29    4.24    2.24
  -3  -9  29    1.23    1.67
   3   9  29    1.23    2.15
  -2  -8  29   23.78    2.57
   2   8  29    9.54    2.48
  -1  -7  29   14.84    2.22
   1   7  29    1.46    2.00
   0  -6  29    0.79    1.66
   0   6  29    0.38    1.60
   1  -5  29    5.90    1.82
  -1   5  29    8.00    1.99
   2  -4  29    5.63    1.71
  -2   4  29   21.32    3.15
  -3   3  29   -1.48    1.43
  -4   2  29   -0.31    1.45
  -5   1  29    5.33    2.47
  -6   0  29   -0.11    2.00
  -7  -1  29    4.04    2.28
  -8  -2  29    6.44    2.41
  -9  -3  29    0.51    1.62
 -10  -4  29    8.34    2.03
 -11  -5  29    6.13    1.99
 -12  -6  29    4.30    1.89
 -13  -7  29    7.75    2.12
 -14  -8  29    5.08    2.32
 -15  -9  29    0.06    1.96
 -16 -10  29    0.88    2.28
 -11 -17  30   -0.53    2.29
 -10 -16  30    6.03    1.99
  10  16  30    3.14    2.37
  -9 -15  30   -3.09    1.84
   9  15  30   -0.15    2.30
  -8 -14  30   -2.00    1.67
   8  14  30    1.34    2.27
  -7 -13  30   11.19    2.29
   7  13  30    2.47    2.36
  -6 -12  30    0.59    1.73
   6  12  30   -1.05    1.48
  -5 -11  30    2.40    1.76
   5  11  30   -1.12    2.02
  -4 -10  30    0.48    1.28
   4  10  30    1.72    1.56
  -3  -9  30    0.52    1.73
   3   9  30   -0.09    2.04
  -2  -8  30   11.30    2.11
   2   8  30    3.50    2.23
  -1  -7  30    3.02    1.77
   1   7  30   -0.10    1.96
   0  -6  30    0.44    1.54
   0   6  30    4.23    2.30
   1  -5  30   -0.24    1.40
  -1   5  30    0.87    1.48
  -2   4  30    2.21    1.74
  -3   3  30   14.33    2.43
  -4   2  30   -0.33    1.56
  -5   1  30    1.26    2.24
  -6   0  30   56.20    4.25
  -7  -1  30    0.57    1.60
  -8  -2  30   26.67    2.98
  -9  -3  30   53.97    3.86
 -10  -4  30    1.26    1.58
 -11  -5  30    7.59    2.43
 -12  -6  30   14.81    2.46
 -13  -7  30    1.68    2.15
 -14  -8  30    1.59    1.74
 -15  -9  30    3.76    2.32
 -16 -10  30   -1.67    2.04
 -10 -16  31   -2.65    1.97
  10  16  31    2.21    3.06
  -9 -15  31    0.95    1.96
   9  15  31   -1.43    2.30
  -8 -14  31   -2.25    1.77
   8  14  31    1.17    1.82
  -7 -13  31    0.17    1.34
   7  13  31    9.70    2.44
  -6 -12  31    1.26    1.32
   6  12  31    1.57    2.38
  -5 -11  31    3.86    1.87
   5  11  31   -1.04    1.48
  -4 -10  31    1.79    1.79
   4  10  31   -0.91    1.40
  -3  -9  31    2.22    1.82
   3   9  31    1.02    2.05
  -2  -8  31   12.89    2.18
   2   8  31    0.47    2.02
  -1  -7  31   -1.16    1.56
   1   7  31    1.71    2.17
   0  -6  31    6.43    1.80
   0   6  31    9.61    2.75
  -1   5  31    0.58    2.01
  -2   4  31    2.22    2.21
  -3   3  31    1.04    2.02
  -4   2  31   -0.09    1.50
  -5   1  31   -1.43    2.09
  -6   0  31    0.80    2.18
  -7  -1  31   -0.16    1.95
  -8  -2  31    1.84    1.74
  -9  -3  31    4.64    2.30
 -10  -4  31    5.87    2.38
 -11  -5  31    2.40    2.13
 -12  -6  31    8.17    2.48
 -13  -7  31    6.80    2.47
 -14  -8  31    0.52    1.68
 -10 -16  32   -1.66    1.49
  10  16  32    3.05    3.08
  -9 -15  32   -0.29    1.71
   9  15  32    0.83    1.75
  -8 -14  32   -0.07    1.40
   8  14  32    1.25    2.35
  -7 -13  32   -2.44    1.61
   7  13  32   10.33    2.58
  -6 -12  32   -1.10    1.56
   6  12  32    9.39    2.60
  -5 -11  32   -0.05    1.71
   5  11  32   -0.84    1.57
  -4 -10  32    0.20    1.78
   4  10  32    3.94    2.56
  -3  -9  32    0.67    1.68
   3   9  32    0.71    1.63
  -2  -8  32    2.49    1.78
   2   8  32    1.47    2.16
  -1  -7  32   -0.24    1.53
   1   7  32    1.16    2.08
   0   6  32   10.99    2.86
  -1   5  32    9.70    2.53
  -2   4  32    9.39    2.29
  -3   3  32    1.38    1.54
  -4   2  32    2.51    2.15
  -5   1  32    2.61    2.13
  -6   0  32   11.68    2.74
  -7  -1  32    2.54    2.10
  -8  -2  32    1.77    1.68
  -9  -3  32   29.03    3.38
 -10  -4  32    4.84    2.34
 -11  -5  32    0.04    1.55
 -12  -6  32    9.50    2.52
 -13  -7  32    0.35    1.60
 -14  -8  32   -0.26    2.00
 -15  -9  32    0.14    1.72
 -10 -16  33   -4.09    1.99
  -9 -15  33   -1.64    1.99
   9  15  33    2.84    2.59
  -8 -14  33   -2.82    1.71
   8  14  33    3.63    2.67
  -7 -13  33   -1.63    1.64
   7  13  33    2.22    2.47
  -6 -12  33    0.49    1.77
   6  12  33    5.16    2.22
  -5 -11  33   -0.52    1.24
   5  11  33   13.36    3.05
  -4 -10  33    1.30    1.76
   4  10  33    2.54    2.44
  -3  -9  33    0.52    1.61
   3   9  33    8.47    2.41
  -2  -8  33    3.65    1.84
   2   8  33   16.92    3.11
  -1  -7  33    3.77    1.74
   1   7  33    9.60    2.74
   0   6  33    5.34    2.04
  -1   5  33    1.27    1.61
  -2   4  33    0.54    2.10
  -3   3  33    4.48    2.25
  -4   2  33    5.61    2.41
  -5   1  33    3.15    2.20
  -6   0  33    1.51    2.17
  -6   0  33    1.72    2.18
  -7  -1  33    0.85    2.01
  -8  -2  33    0.57    2.07
  -9  -3  33    3.70    1.89
 -10  -4  33    2.50    1.72
 -11  -5  33   -1.03    1.47
 -12  -6  33    1.16    1.63
 -13  -7  33    2.26    1.74
 -14  -8  33    1.73    2.23
 -15  -9  33   -1.22    2.04
  -9 -15  34   -0.74    1.40
   9  15  34    8.17    3.09
  -8 -14  34   -2.93    1.68
   8  14  34   -0.11    1.73
  -7 -13  34   -0.61    1.23
   7  13  34    2.26    2.54
  -6 -12  34    1.38    1.77
   6  12  34   24.00    3.90
  -5 -11  34    0.75    1.72
   5  11  34    9.82    2.97
  -4 -10  34    0.90    1.33
   4  10  34    4.17    2.66
  -3  -9  34    1.18    1.72
   3   9  34    7.46    2.39
   2   8  34   15.48    3.18
   1   7  34   16.84    2.78
   0   6  34    0.94    1.70
  -1   5  34   14.80    2.94
  -2   4  34    2.56    1.77
  -3   3  34   13.38    2.78
  -4   2  34    9.99    2.25
  -5   1  34    1.59    1.56
  -6   0  34    8.69    2.56
  -7  -1  34    6.40    2.44
  -8  -2  34   -1.26    1.96
  -9  -3  34    1.43    1.71
 -10  -4  34   -0.74    1.48
 -11  -5  34    1.42    2.04
 -12  -6  34    1.85    1.62
 -13  -7  34    2.24    2.14
 -14  -8  34    1.77    1.73
  -9 -15  35    4.56    2.26
   9  15  35    1.90    2.03
  -8 -14  35   -2.43    1.21
   8  14  35    4.19    2.68
  -7 -13  35   -0.41    1.76
   7  13  35    8.57    2.48
  -6 -12  35    1.51    1.80
   6  12  35   12.80    3.30
  -5 -11  35    5.28    2.05
   5  11  35   15.47    3.38
  -4 -10  35    0.50    1.65
   4  10  35   14.26    3.15
   3   9  35   23.05    3.37
   2   8  35   13.20    3.13
   1   7  35   28.43    3.50
   0   6  35   34.39    4.04
  -1   5  35    3.32    1.83
  -2   4  35    1.59    2.26
  -3   3  35   14.88    2.59
  -4   2  35    2.80    1.80
  -5   1  35    2.88    1.70
  -6   0  35   -0.41    2.04
  -7  -1  35    1.71    2.12
  -8  -2  35    1.66    1.65
  -9  -3  35    0.83    2.03
 -10  -4  35   -0.42    2.00
 -11  -5  35    1.52    2.00
 -12  -6  35    0.95    2.06
 -13  -7  35    0.97    2.14
 -14  -8  35   -0.67    1.59
  -9 -15  36    3.08    1.75
  -8 -14  36   -0.26    1.91
   8  14  36   17.29    3.67
  -7 -13  36    0.99    1.89
   7  13  36    2.32    1.85
  -6 -12  36    5.81    2.15
   6  12  36    3.74    2.89
  -5 -11  36    2.70    1.93
   5  11  36   22.85    3.75
   4  10  36    4.77    2.69
   3   9  36    9.12    2.54
   2   8  36    4.29    2.62
   1   7  36   41.34    4.43
   0   6  36   11.62    2.54
  -1   5  36    3.59    2.34
  -2   4  36   22.69    3.24
  -3   3  36    5.21    2.03
  -4   2  36    1.68    1.80
  -5   1  36   81.60    5.13
  -6   0  36    3.02    2.16
  -7  -1  36    2.23    2.24
  -8  -2  36    7.18    2.07
  -9  -3  36   -0.24    1.98
 -10  -4  36    1.06    2.03
 -11  -5  36    6.43    2.03
 -12  -6  36    7.91    2.45
 -13  -7  36    2.16    1.82
  -8 -14  37    0.51    1.52
   8  14  37    4.25    2.92
  -7 -13  37    4.26    1.75
   7  13  37    1.72    2.53
   6  12  37    6.81    2.61
   5  11  37   20.34    3.24
   4  10  37    0.18    2.43
   3   9  37   11.17    2.67
   2   8  37   35.18    3.97
   1   7  37    8.40    2.97
   0   6  37   18.61    3.07
  -1   5  37   23.99    3.39
  -2   4  37    4.64    2.57
  -3   3  37    8.70    2.67
  -4   2  37    7.93    2.53
  -5   1  37    3.44    1.84
  -6   0  37    4.70    2.42
  -7  -1  37    0.76    2.18
  -8  -2  37    1.38    1.62
  -9  -3  37    5.40    1.90
 -10  -4  37    1.66    2.13
 -11  -5  37    1.79    1.70
 -12  -6  37   -0.30    1.56
 -13  -7  37    1.28    1.71
  -8 -14  38    0.18    2.05
   8  14  38    4.82    3.05
   7  13  38    3.72    2.95
   6  12  38    0.57    1.93
   5  11  38    8.97    2.62
   4  10  38    4.54    2.65
   3   9  38    9.34    2.62
   2   8  38    5.93    2.21
   1   7  38    4.64    2.11
   0   6  38   77.04    5.84
  -1   5  38    5.40    2.71
  -2   4  38    3.31    2.51
  -3   3  38   99.75    6.10
  -4   2  38    4.65    2.47
  -5   1  38   12.22    2.54
  -6   0  38   97.78    5.88
  -7  -1  38    2.97    1.81
  -8  -2  38    8.05    2.58
  -9  -3  38   13.69    2.48
 -10  -4  38    3.05    1.81
 -11  -5  38    5.85    2.39
 -12  -6  38    3.21    1.87
 -13  -7  38    3.37    2.20
   7  13  39   11.43    3.51
   6  12  39    0.42    1.90
   5  11  39    1.49    1.92
   4  10  39   14.32    3.29
   3   9  39    9.92    3.14
   2   8  39    2.34    2.54
   1   7  39   32.14    3.85
   0   6  39   21.18    3.32
  -1   5  39    0.35    1.84
  -2   4  39   10.42    2.51
  -3   3  39   12.33    2.71
  -4   2  39    4.11    2.33
  -5   1  39    3.61    1.92
  -6   0  39    5.96    2.44
  -7  -1  39    0.88    1.69
  -8  -2  39    2.46    2.19
  -9  -3  39    4.72    1.90
 -10  -4  39    1.29    1.61
 -11  -5  39    7.52    2.51
 -12  -6  39    4.13    2.36
   7  13  40    8.76    3.37
   6  12  40    0.00    1.97
   5  11  40    0.48    2.43
   4  10  40   -0.17    2.48
   3   9  40    6.95    2.87
   2   8  40   11.10    3.12
   1   7  40    2.52    2.65
   0   6  40   12.94    3.28
  -1   5  40   40.16    4.61
  -2   4  40   15.42    3.32
  -3   3  40   22.93    3.66
  -4   2  40   47.84    4.37
  -5   1  40    5.57    2.46
  -6   0  40   26.22    3.52
  -7  -1  40   31.94    3.54
  -8  -2  40    6.96    2.56
  -9  -3  40   13.59    2.89
 -10  -4  40   10.64    2.53
 -11  -5  40    0.44    1.55
 -12  -6  40    5.02    2.34
   6  12  41    6.38    2.67
   5  11  41    1.35    2.64
   4  10  41    1.39    2.71
   3   9  41    0.62    2.61
   2   8  41    4.02    2.59
   1   7  41    1.77    2.43
   0   6  41    5.54    2.28
  -1   5  41    5.27    2.38
  -2   4  41    0.91    1.84
  -3   3  41    4.93    2.70
  -4   2  41    1.60    1.80
  -5   1  41    2.24    2.23
  -6   0  41    2.05    2.23
  -7  -1  41    6.48    2.20
  -8  -2  41    1.49    2.16
  -9  -3  41    3.33    2.40
 -10  -4  41    3.33    1.97
 -11  -5  41    4.98    1.98
   5  11  42    1.26    2.74
   4  10  42    0.57    2.60
   3   9  42    1.85    2.12
   2   8  42    1.36    1.89
   1   7  42    2.27    2.04
   0   6  42    4.54    2.63
  -1   5  42    7.88    3.02
  -2   4  42    4.86    2.62
  -3   3  42    6.49    2.47
  -4   2  42   14.14    3.12
  -5   1  42    5.41    2.59
  -6   0  42    9.31    2.69
  -7  -1  42   10.81    2.43
  -8  -2  42    2.47    2.32
  -9  -3  42    4.63    2.40
 -10  -4  42    7.19    2.19
 -11  -5  42    2.60    2.12
   5  11  43    1.83    2.69
   4  10  43    1.17    2.68
   3   9  43    4.67    2.36
   2   8  43    0.83    2.71
   1   7  43    3.83    2.75
   0   6  43    4.06    2.68
  -1   5  43    1.07    2.00
  -2   4  43    1.46    2.39
  -3   3  43    0.86    1.88
  -4   2  43    4.34    2.62
  -5   1  43    2.85    2.27
  -6   0  43    2.60    2.27
  -7  -1  43    2.46    1.79
  -8  -2  43    2.83    2.25
  -9  -3  43    2.28    2.25
  -9  -3  43    2.23    2.22
 -10  -4  43    4.00    2.10
   4  10  44    2.52    2.31
   3   9  44    3.17    2.86
   2   8  44    3.12    2.85
   1   7  44    1.63    1.98
   0   6  44    1.61    2.54
  -1   5  44    3.60    3.00
  -2   4  44    1.06    2.02
  -3   3  44    4.00    2.61
  -4   2  44    4.54    2.65
  -5   1  44    3.27    2.35
  -6   0  44    3.77    2.33
  -7  -1  44    2.06    1.78
  -8  -2  44    7.16    2.56
  -9  -3  44    0.41    1.67
   3   9  45    6.29    3.20
   2   8  45    1.86    2.11
   1   7  45    6.30    3.03
   0   6  45    2.67    2.61
  -1   5  45    3.62    2.69
  -2   4  45    3.85    2.44
  -3   3  45    4.46    2.71
  -4   2  45    2.43    2.65
  -5   1  45    0.01    2.09
  -6   0  45    3.53    2.48
  -7  -1  45    1.69    1.86
  -8  -2  45    3.12    1.87
  -9  -3  45    1.26    1.76
   2   8  46    6.61    3.28
   1   7  46    5.51    2.47
   0   6  46    4.46    2.84
  -1   5  46   -1.41    1.67
  -2   4  46    4.26    2.52
  -3   3  46    2.62    2.39
  -4   2  46    0.91    1.86
  -5   1  46    2.51    1.88
  -6   0  46    6.16    2.60
  -7  -1  46    2.07    1.88
  -8  -2  46    1.18    1.71
   1   7  47   10.55    3.33
   0   6  47    4.81    2.26
  -1   5  47    3.78    2.82
  -2   4  47    6.39    3.00
  -3   3  47    3.86    2.15
  -4   2  47    2.75    2.15
  -5   1  47    2.23    2.02
  -6   0  47    2.75    2.30
  -1   5  48   27.24    4.48
  -2   4  48   12.54    3.39
  -3   3  48    3.13    2.58
  -4   2  48    6.74    2.51
 -13 -21   0    2.44    3.11
 -12 -20   0   -0.45    2.03
 -11 -19   0    0.97    2.80
 -10 -18   0   26.06    4.12
  -9 -17   0    5.64    2.41
  -8 -16   0    3.91    2.49
  -7 -15   0   68.84    4.65
  -6 -14   0    1.99    1.57
  -5 -13   0   12.80    2.16
  -4 -12   0   64.30    3.84
  -3 -11   0   13.73    1.93
   2  10   0   86.87    3.55
   1   9   0   15.45    1.68
   0   8   0   89.08    3.10
  -1   7   0    8.53    1.19
  -2   6   0    7.42    1.03
  -3   5   0  348.08    4.67
  -4   4   0  117.49    2.48
  -5   3   0   16.47    1.24
  -6   2   0   41.26    1.75
  -7   1   0   20.76    1.55
  -8   0   0   36.14    2.10
  -9  -1   0  115.84    3.77
 -10  -2   0   21.64    2.20
 -11  -3   0   61.66    3.42
 -12  -4   0   53.94    3.47
 -13  -5   0    4.39    2.06
 -14  -6   0   22.47    2.91
 -15  -7   0   19.01    2.93
 -16  -8   0   -0.09    2.12
 -17  -9   0    0.32    1.84
 -18 -10   0   -0.64    1.79
 -19 -11   0   -0.68    1.75
 -20 -12   0   -1.71    2.47
 -13 -21   1    4.79    3.46
 -13 -21  -1   -0.63    2.13
 -12 -20   1    1.95    2.26
 -12 -20  -1   -1.41    1.85
 -11 -19   1    4.40    2.33
 -11 -19  -1    0.17    2.77
 -10 -18   1    4.83    3.01
 -10 -18  -1   -0.36    1.95
  -9 -17   1    0.56    2.62
  -9 -17  -1    0.67    2.41
  -8 -16   1   20.29    3.07
  -8 -16  -1    6.04    2.17
  -7 -15   1    3.46    2.38
  -7 -15  -1    3.20    1.84
  -6 -14   1   15.21    2.42
  -6 -14  -1   -0.21    1.49
  -5 -13   1   32.38    2.89
  -5 -13  -1    3.76    1.72
  -4 -12   1    2.16    1.42
  -4 -12  -1   66.50    4.16
  -3 -11   1   39.70    2.85
   3  11   1   13.18    2.09
   2  10   1   27.64    2.19
   2  10  -1  210.29    5.26
   1   9   1   94.86    3.60
   1   9  -1    4.53    1.35
   0   8   1    8.96    1.20
   0   8  -1   10.60    1.34
  -1   7   1    1.19    0.99
  -1   7  -1   16.34    1.43
  -2   6   1   52.85    2.09
  -2   6  -1   -0.10    0.73
  -3   5   1   11.02    1.05
  -3   5  -1   -1.10    0.68
  -4   4   1   13.50    1.17
  -4   4  -1  787.95    7.34
  -5   3   1   28.27    1.60
  -5   3  -1    0.44    0.76
  -6   2   1   17.81    1.40
  -6   2  -1    3.09    1.05
  -7   1   1    1.23    1.09
  -7   1  -1    0.15    0.93
  -8   0   1    0.61    1.20
  -8   0  -1    0.60    1.03
  -9  -1   1    0.96    1.34
  -9  -1  -1    1.12    1.24
 -10  -2   1    1.88    1.17
 -10  -2  -1   10.27    1.76
 -11  -3   1    5.94    1.51
 -11  -3  -1    8.71    1.90
 -12  -4   1   16.55    2.44
 -12  -4  -1    0.00    1.70
 -13  -5   1    1.28    1.53
 -13  -5  -1    1.39    1.89
 -14  -6   1    9.27    2.02
 -14  -6  -1    1.30    1.92
 -15  -7   1   28.92    3.08
 -15  -7  -1    1.09    1.52
 -16  -8   1    1.44    2.36
 -16  -8  -1   11.49    2.32
 -17  -9   1    1.42    2.36
 -17  -9  -1    3.79    2.40
 -18 -10   1    0.98    2.41
 -18 -10  -1   13.06    2.79
 -19 -11   1   -1.15    2.30
 -19 -11  -1   -0.44    1.90
 -20 -12   1   -3.30    2.36
 -20 -12  -1   -1.61    2.47
 -13 -21   2   -2.61    3.10
 -13 -21  -2    0.77    2.25
 -12 -20   2   -0.25    2.74
 -12 -20  -2   -1.39    2.71
 -11 -19   2   24.53    4.00
 -11 -19  -2    3.67    2.39
 -10 -18   2    2.45    2.25
 -10 -18  -2    2.22    2.76
  -9 -17   2    1.06    1.95
  -9 -17  -2    8.05    2.47
  -8 -16   2   52.96    4.72
  -8 -16  -2    0.90    1.67
  -7 -15   2    7.28    2.61
  -7 -15  -2   10.92    2.80
  -6 -14   2    0.16    1.51
  -6 -14  -2    0.06    1.58
  -5 -13   2   25.78    2.91
  -5 -13  -2    0.47    1.56
  -4 -12   2    6.87    1.93
   4  12   2   23.04    2.22
  -3 -11   2   12.71    2.04
   3  11   2   14.38    1.87
  -2 -10   2   63.83    3.37
   2  10   2    6.87    1.51
   1   9   2    2.33    1.23
   1   9  -2   11.26    1.44
   0   8   2    3.46    0.94
   0   8  -2    6.11    1.26
  -1   7   2    2.38    0.80
  -1   7  -2    0.93    0.83
  -2   6   2   10.39    1.06
  -2   6  -2    1.93    0.72
  -3   5   2   12.82    1.19
  -3   5  -2   59.70    1.73
  -4   4   2  846.37    8.43
  -4   4  -2    2.08    0.60
  -5   3   2   11.62    1.24
  -5   3  -2    4.56    0.73
  -6   2   2    2.00    1.08
  -6   2  -2    3.51    0.96
  -7   1   2   55.39    2.26
  -7   1  -2    1.16    1.09
  -8   0   2    0.29    1.28
  -8   0  -2   10.47    1.36
  -9  -1   2   96.68    3.47
  -9  -1  -2    2.88    1.24
 -10  -2   2  251.75    6.00
 -10  -2  -2    0.80    1.29
 -11  -3   2    2.25    1.32
 -11  -3  -2   13.57    2.03
 -12  -4   2   56.74    3.63
 -12  -4  -2    4.28    1.83
 -13  -5   2   15.37    2.57
 -13  -5  -2    2.11    1.94
 -14  -6   2    5.11    2.29
 -14  -6  -2    1.26    1.44
 -15  -7   2   21.52    3.06
 -15  -7  -2   -0.92    1.94
 -16  -8   2    2.52    1.82
 -16  -8  -2   -0.76    2.11
 -17  -9   2    1.98    2.37
 -17  -9  -2   -0.92    2.08
 -18 -10   2    1.90    2.30
 -18 -10  -2    3.67    2.47
 -19 -11   2   -2.43    2.27
 -19 -11  -2   -1.44    1.77
 -20 -12   2   -2.58    2.36
 -20 -12  -2   -2.31    2.45
 -13 -21   3   -1.14    2.26
 -13 -21  -3   -0.61    2.24
 -12 -20   3    3.44    3.04
 -12 -20  -3    1.65    3.09
 -11 -19   3    6.07    3.06
 -11 -19  -3   -0.90    1.95
 -10 -18   3    4.24    2.81
 -10 -18  -3    1.51    2.63
  -9 -17   3    8.91    3.12
  -9 -17  -3   -1.10    2.24
  -8 -16   3    9.21    2.89
  -8 -16  -3   -0.08    1.56
  -7 -15   3    2.69    1.89
  -7 -15  -3   -0.55    2.17
  -6 -14   3    0.48    1.52
  -6 -14  -3   -1.37    2.26
  -5 -13   3    1.30    1.86
  -5 -13  -3    1.23    1.64
  -4 -12   3   45.15    3.07
   4  12   3    5.29    1.62
  -3 -11   3    5.41    1.67
   3  11   3   30.09    2.88
  -2 -10   3   19.34    2.08
   2  10   3   28.58    2.38
  -1  -9   3   24.42    2.03
   1   9   3    5.69    1.41
   0   8   3    0.71    0.78
   0   8  -3    0.75    0.72
  -1   7   3    0.68    0.92
  -1   7  -3    0.47    0.88
  -2   6   3    2.16    0.75
  -2   6  -3    3.34    0.76
  -3   5   3   14.79    1.18
  -3   5  -3    0.99    0.64
  -4   4   3  386.76    5.44
  -4   4  -3    7.97    0.65
  -5   3   3    8.18    1.23
  -5   3  -3   24.63    1.05
  -6   2   3    1.77    1.13
  -6   2  -3    1.76    0.92
  -7   1   3    3.92    1.26
  -7   1  -3    1.40    0.93
  -8   0   3   -0.07    0.90
  -8   0  -3   -0.34    0.93
  -9  -1   3    0.89    1.48
  -9  -1  -3    0.43    1.06
 -10  -2   3   35.47    2.66
 -10  -2  -3   -0.13    1.24
 -11  -3   3   15.33    1.94
 -11  -3  -3    0.18    1.08
 -12  -4   3    2.42    1.94
 -12  -4  -3    3.48    1.80
 -13  -5   3   17.19    2.67
 -13  -5  -3    1.49    1.36
 -14  -6   3   22.18    2.59
 -14  -6  -3   -1.34    1.80
 -15  -7   3    0.30    1.50
 -15  -7  -3    0.28    1.95
 -16  -8   3    3.94    2.43
 -16  -8  -3    2.99    2.25
 -17  -9   3   28.72    3.33
 -17  -9  -3   -3.54    2.02
 -18 -10   3   -0.52    2.29
 -18 -10  -3    1.94    2.46
 -19 -11   3    1.44    2.62
 -19 -11  -3   -0.62    1.77
 -20 -12   3    0.16    2.67
 -20 -12  -3   -2.21    2.55
 -13 -21   4   -2.23    2.33
 -13 -21  -4    0.71    2.43
 -12 -20   4   14.67    3.30
 -12 -20  -4   -0.51    2.86
 -11 -19   4    5.50    2.51
 -11 -19  -4    0.56    2.17
 -10 -18   4    2.30    2.07
 -10 -18  -4   13.86    3.01
  -9 -17   4   74.44    5.18
  -9 -17  -4    2.83    1.99
  -8 -16   4    2.33    1.97
  -8 -16  -4    1.23    1.70
  -7 -15   4    2.93    1.95
  -7 -15  -4    0.72    1.66
  -6 -14   4    8.69    2.17
  -6 -14  -4    1.07    2.41
  -5 -13   4    0.03    1.34
   5  13   4    3.62    1.46
  -4 -12   4    1.52    1.67
   4  12   4    1.20    1.34
  -3 -11   4   14.47    2.00
   3  11   4    1.07    1.27
  -2 -10   4    2.80    1.04
   2  10   4    3.70    1.19
  -1  -9   4    2.52    1.11
   1   9   4   -0.51    1.14
   0  -8   4   -0.40    0.86
   0   8   4   -0.45    1.01
  -1   7   4    3.69    0.90
  -1   7  -4    4.26    0.95
  -2   6   4    2.13    0.96
  -2   6  -4   10.03    0.97
  -3   5   4   10.89    1.23
  -3   5  -4    1.70    0.59
  -4   4   4  512.42    6.59
  -5   3   4   32.60    1.75
  -5   3  -4   18.12    0.81
  -6   2   4   12.63    1.32
  -6   2  -4    2.15    0.80
  -7   1   4   44.77    2.36
  -7   1  -4   10.04    1.17
  -8   0   4   34.63    2.30
  -8   0  -4    8.16    1.19
  -9  -1   4   22.29    2.17
  -9  -1  -4   -0.88    0.99
 -10  -2   4  393.23    7.72
 -10  -2  -4    0.74    1.30
 -11  -3  -4    0.06    1.39
 -12  -4   4    3.29    1.93
 -12  -4  -4    0.27    1.63
 -13  -5   4   24.54    2.56
 -13  -5  -4   28.42    2.96
 -14  -6   4    6.26    2.30
 -14  -6  -4    0.44    1.37
 -15  -7   4    1.52    2.12
 -15  -7  -4    4.17    2.18
 -16  -8   4   13.98    2.87
 -16  -8  -4    6.48    2.11
 -17  -9   4    6.40    2.16
 -17  -9  -4    1.24    1.62
 -18 -10   4    5.73    2.68
 -18 -10  -4    1.18    2.49
 -19 -11   4    0.53    2.46
 -19 -11  -4    0.45    1.94
 -20 -12   4    4.73    2.90
 -20 -12  -4   -1.33    2.59
 -13 -21   5   -0.64    2.53
 -13 -21  -5    2.59    2.74
 -12 -20   5    2.74    2.43
 -12 -20  -5   -0.63    2.81
 -11 -19   5   -1.19    2.55
 -11 -19  -5    2.08    2.91
 -10 -18   5    0.56    2.52
 -10 -18  -5   15.70    3.11
  -9 -17   5    6.45    2.83
  -9 -17  -5    1.31    1.85
  -8 -16   5    6.64    2.68
  -8 -16  -5    0.43    1.67
  -7 -15   5    4.92    1.95
  -7 -15  -5    3.84    2.54
  -6 -14   5    9.30    2.18
  -6 -14  -5    0.39    1.76
  -5 -13   5    3.23    1.64
   5  13   5    0.40    1.43
  -4 -12   5    7.88    1.68
   4  12   5    2.44    1.41
  -3 -11   5   10.65    1.87
   3  11   5    3.94    1.34
  -2 -10   5   29.33    2.24
   2  10   5    0.28    1.29
  -1  -9   5    2.82    1.09
   1   9   5    0.61    0.88
   0  -8   5   11.32    1.23
   0   8   5   10.18    1.32
   1  -7   5   10.50    1.09
  -1   7   5   -0.24    0.71
   2  -6   5   40.57    1.56
  -2   6   5    0.47    0.64
  -3   5   5    9.39    1.06
  -4   4   5   34.83    1.88
  -5   3   5    3.17    1.22
  -6   2   5   12.52    1.61
  -6   2  -5    0.75    0.71
  -7   1   5    0.27    1.26
  -7   1  -5    7.99    1.04
  -8   0   5   -0.17    1.40
  -8   0  -5    0.35    1.01
  -9  -1   5   -0.01    1.02
  -9  -1  -5    1.18    1.26
 -10  -2   5    5.03    1.86
 -10  -2  -5    0.21    1.16
 -11  -3  -5    2.42    1.50
 -12  -4   5   14.90    2.07
 -12  -4  -5   -0.31    1.51
 -13  -5   5    1.05    1.49
 -13  -5  -5    4.59    1.99
 -14  -6   5    3.09    1.73
 -14  -6  -5   -0.54    1.74
 -15  -7   5   34.54    3.22
 -15  -7  -5    5.57    2.34
 -16  -8   5    2.04    1.70
 -16  -8  -5    5.56    2.47
 -17  -9   5   12.39    2.92
 -17  -9  -5   12.38    2.52
 -18 -10   5   14.50    2.76
 -18 -10  -5   -0.49    2.44
 -19 -11   5    3.95    2.70
 -19 -11  -5   -1.08    1.72
 -20 -12   5    2.37    2.70
 -20 -12  -5   -2.75    2.44
 -13 -21   6   -0.97    3.28
 -13 -21  -6    2.78    2.70
 -12 -20   6    4.26    3.18
 -12 -20  -6   -2.21    2.66
 -11 -19   6   -2.66    2.52
 -11 -19  -6   12.45    3.56
 -10 -18   6    7.25    2.46
 -10 -18  -6    0.80    2.39
  -9 -17   6    9.54    2.59
  -9 -17  -6    7.47    2.80
  -8 -16   6    8.84    2.68
  -8 -16  -6   28.89    3.85
  -7 -15   6    9.15    2.60
  -7 -15  -6    1.97    1.91
  -6 -14   6    1.45    1.67
   6  14   6    4.40    1.58
  -5 -13   6    1.00    2.04
   5  13   6   23.15    2.64
  -4 -12   6   -0.61    1.17
   4  12   6    1.74    1.54
  -3 -11   6    1.23    1.49
   3  11   6    7.50    1.57
  -2 -10   6   -0.06    0.87
   2  10   6    0.73    1.04
  -1  -9   6    5.49    1.23
   1   9   6    0.94    0.96
   0  -8   6   -0.29    0.76
   0   8   6    0.66    0.82
   1  -7   6   21.32    1.30
  -1   7   6    1.65    0.81
   2  -6   6   26.85    1.20
  -2   6   6    5.23    1.20
   3  -5   6    2.21    0.50
  -3   5   6    0.16    0.70
  -4   4   6    5.46    0.96
  -5   3   6   21.07    1.58
  -6   2   6    8.62    1.25
  -6   2  -6   57.31    1.54
  -7   1   6    1.48    1.28
  -7   1  -6   16.58    1.20
  -8   0   6   23.82    2.20
  -8   0  -6   38.43    1.95
  -9  -1   6    1.06    1.18
  -9  -1  -6   41.72    2.25
 -10  -2   6    7.10    1.59
 -10  -2  -6    3.91    1.26
 -11  -3   6   66.32    3.52
 -11  -3  -6    0.21    1.35
 -12  -4   6    3.11    1.60
 -12  -4  -6   38.92    2.96
 -13  -5   6    0.06    2.00
 -13  -5  -6   10.06    2.14
 -14  -6   6   32.78    3.33
 -14  -6  -6    1.16    1.88
 -15  -7   6    7.20    2.44
 -15  -7  -6   24.30    2.82
 -16  -8   6    8.05    2.61
 -16  -8  -6    5.99    2.42
 -17  -9   6   14.31    3.07
 -17  -9  -6    6.26    2.61
 -18 -10   6    6.60    2.17
 -18 -10  -6    4.69    2.62
 -19 -11   6   -0.04    2.40
 -19 -11  -6    1.70    1.95
 -20 -12   6   -0.89    2.50
 -20 -12  -6   -1.37    2.61
 -13 -21   7   -2.82    3.11
 -13 -21  -7    1.94    2.63
 -12 -20   7   -1.59    2.12
 -12 -20  -7    0.23    2.16
 -11 -19   7    0.29    2.10
 -11 -19  -7    2.27    2.67
 -10 -18   7   -1.69    2.36
 -10 -18  -7    7.00    2.85
  -9 -17   7    1.29    2.47
  -9 -17  -7    8.03    2.41
  -8 -16   7    0.64    1.70
  -8 -16  -7    3.94    2.11
  -7 -15   7    0.65    2.05
  -7 -15  -7    6.92    2.66
  -6 -14   7    0.29    1.43
   6  14   7    2.33    2.18
  -5 -13   7    0.75    1.97
   5  13   7   12.71    2.53
  -4 -12   7    1.09    1.73
   4  12   7   10.23    2.03
  -3 -11   7    3.47    1.30
   3  11   7    6.84    1.52
  -2 -10   7   -0.12    0.89
   2  10   7   20.01    2.06
  -1  -9   7    5.02    1.27
   1   9   7    2.67    1.17
   0  -8   7   16.26    1.44
   0   8   7   18.18    1.69
   1  -7   7    1.40    0.74
  -1   7   7   11.88    1.37
   2  -6   7   50.81    1.64
  -2   6   7    3.60    0.93
   3  -5   7    8.17    0.62
  -3   5   7    2.62    1.13
  -4   4   7   84.23    2.95
  -5   3   7    2.64    0.99
  -6   2   7    3.95    1.39
  -6   2  -7    1.35    0.62
  -7   1   7    0.45    1.32
  -7   1  -7    1.81    0.82
  -8   0   7    0.49    1.48
  -8   0  -7    0.67    0.77
  -9  -1   7    0.82    1.20
  -9  -1  -7    3.47    1.10
 -10  -2   7   18.88    2.03
 -10  -2  -7    5.33    1.32
 -11  -3   7    1.79    2.00
 -11  -3  -7    4.80    1.52
 -12  -4   7   -0.65    1.96
 -12  -4  -7    8.26    1.87
 -13  -5   7    3.32    1.69
 -13  -5  -7   14.65    2.27
 -14  -6   7    3.14    1.66
 -14  -6  -7   -0.38    1.62
 -15  -7   7    1.59    2.11
 -15  -7  -7   11.52    2.52
 -16  -8   7    8.00    2.56
 -16  -8  -7    8.54    2.12
 -17  -9   7   16.70    2.76
 -17  -9  -7    0.52    2.22
 -18 -10   7    3.16    1.97
 -18 -10  -7    5.80    2.24
 -19 -11   7    2.51    2.14
 -19 -11  -7    0.67    2.49
 -20 -12   7   -0.97    2.57
 -20 -12  -7   -0.63    2.58
 -13 -21   8   -2.28    2.24
 -13 -21  -8   12.33    3.53
 -12 -20   8    0.75    2.36
 -12 -20  -8    3.56    2.47
 -11 -19   8   -1.74    2.62
 -11 -19  -8    1.18    1.90
 -10 -18   8    0.19    1.95
 -10 -18  -8   32.28    3.99
  -9 -17   8    1.31    2.36
  -9 -17  -8    0.08    1.74
  -8 -16   8    1.38    1.68
  -8 -16  -8    7.48    2.98
  -7 -15   8    0.02    1.95
  -7 -15  -8   33.94    3.77
  -6 -14   8   -0.89    1.35
   6  14   8    5.28    1.79
  -5 -13   8    0.36    1.33
   5  13   8    5.89    1.85
  -4 -12   8    6.35    1.55
   4  12   8   27.77    2.65
  -3 -11   8    2.83    1.18
   3  11   8   15.29    1.98
  -2 -10   8    0.32    1.22
   2  10   8    1.02    1.42
  -1  -9   8   20.04    1.76
   1   9   8    3.98    1.19
   0  -8   8   39.29    1.87
   0   8   8   46.39    2.73
   1  -7   8   -0.04    0.61
  -1   7   8    0.29    0.77
   2  -6   8   55.90    1.67
  -2   6   8    0.35    1.03
   3  -5   8   33.19    1.07
  -3   5   8   52.96    2.54
  -4   4   8   27.75    1.79
  -5   3   8    7.09    1.45
  -6   2   8  103.00    3.54
  -6   2  -8  103.26    1.95
  -7   1   8    5.27    1.32
  -7   1  -8    4.14    0.81
  -8   0   8    6.55    1.77
  -8   0  -8   -0.67    0.85
  -9  -1   8    7.82    1.53
  -9  -1  -8  109.75    3.49
 -10  -2   8    1.67    1.81
 -10  -2  -8   20.00    1.93
 -11  -3   8    7.13    2.15
 -11  -3  -8   21.59    2.19
 -12  -4   8   10.55    2.44
 -12  -4  -8   28.14    2.58
 -13  -5   8    2.08    2.23
 -13  -5  -8    1.20    1.64
 -14  -6   8    5.46    2.34
 -14  -6  -8    0.36    1.65
 -15  -7   8   10.36    2.19
 -15  -7  -8    5.91    1.81
 -16  -8   8    0.11    1.62
 -16  -8  -8    4.49    2.29
 -17  -9   8    3.91    2.01
 -17  -9  -8    7.25    2.59
 -18 -10   8    0.48    2.37
 -18 -10  -8    0.45    1.77
 -19 -11   8    0.96    2.04
 -19 -11  -8    1.04    2.44
 -20 -12   8   -1.30    2.70
 -20 -12  -8    1.90    2.63
 -13 -21   9   -1.57    2.24
 -13 -21  -9    0.90    2.57
 -12 -20   9   -4.71    2.77
 -12 -20  -9    1.99    2.24
 -11 -19   9   -1.68    1.91
 -11 -19  -9    1.83    2.07
 -10 -18   9    0.36    2.54
 -10 -18  -9    5.32    2.23
  -9 -17   9   -0.10    1.84
  -9 -17  -9    4.70    2.19
  -8 -16   9   -1.82    2.03
  -8 -16  -9    2.05    2.01
  -7 -15   9    0.85    2.14
   7  15   9   20.91    3.14
  -6 -14   9    0.62    1.45
   6  14   9    1.40    2.06
  -5 -13   9    6.77    2.04
   5  13   9   21.42    3.17
  -4 -12   9    2.44    1.68
   4  12   9   64.42    3.98
  -3 -11   9    4.84    1.27
   3  11   9    2.09    1.27
  -2 -10   9   21.22    1.76
   2  10   9   27.47    2.41
  -1  -9   9    6.04    1.21
   1   9   9   22.35    2.05
   0  -8   9   11.01    1.21
   0   8   9   11.83    1.73
   1  -7   9    5.06    0.93
  -1   7   9   17.08    1.65
   2  -6   9   30.21    1.34
  -2   6   9   68.70    2.96
   3  -5   9    6.21    0.76
  -3   5   9    6.17    1.32
  -4   4   9    1.48    0.89
  -5   3   9   25.79    1.89
  -6   2   9    2.59    1.45
  -6   2  -9    0.67    0.57
  -7   1   9    2.79    1.59
  -7   1  -9    1.51    0.73
  -8   0   9   -0.84    1.51
  -8   0  -9    0.50    0.89
  -9  -1   9    3.16    1.39
  -9  -1  -9    1.59    1.01
 -10  -2   9    1.93    1.88
 -10  -2  -9   -0.39    1.08
 -11  -3   9    1.85    1.95
 -11  -3  -9    6.79    1.70
 -12  -4   9   -0.47    1.48
 -12  -4  -9    0.53    1.51
 -13  -5   9   -0.59    2.11
 -13  -5  -9   14.83    2.34
 -14  -6   9    0.82    1.68
 -14  -6  -9    0.78    1.25
 -15  -7   9    7.39    2.61
 -15  -7  -9    6.56    2.19
 -16  -8   9   -3.06    2.03
 -16  -8  -9    6.36    2.32
 -17  -9   9    5.41    2.70
 -17  -9  -9    9.53    2.64
 -18 -10   9    4.97    2.80
 -18 -10  -9    1.62    1.86
 -19 -11   9    0.85    2.13
 -19 -11  -9   -1.85    2.16
 -20 -12   9   -1.26    2.66
 -13 -21 -10    1.49    2.54
 -12 -20  10   -0.07    2.18
 -12 -20 -10    1.64    2.07
 -11 -19  10   -0.10    2.66
 -11 -19 -10    1.69    2.07
 -10 -18  10    0.04    1.95
 -10 -18 -10   11.63    2.88
  -9 -17  10   -3.39    2.22
  -9 -17 -10   65.97    5.82
  -8 -16  10    8.39    2.60
  -8 -16 -10    5.97    2.29
  -7 -15  10    2.05    2.15
   7  15  10    7.80    2.16
  -6 -14  10    6.20    2.23
   6  14  10    1.84    1.55
  -5 -13  10    6.43    2.12
   5  13  10   18.14    2.63
  -4 -12  10    1.45    1.31
   4  12  10   23.01    2.51
  -3 -11  10    9.08    1.47
   3  11  10   15.28    2.02
  -2 -10  10    5.92    1.39
   2  10  10    0.29    1.11
  -1  -9  10    0.74    1.02
   1   9  10   21.37    2.04
   0  -8  10    1.41    0.89
   0   8  10    2.27    1.35
   1  -7  10    0.66    0.85
  -1   7  10   30.85    2.13
   2  -6  10  117.91    2.52
  -2   6  10   15.00    1.72
   3  -5  10    1.10    0.64
  -3   5  10    6.55    1.17
  -4   4  10    0.53    0.87
  -5   3  10    9.54    1.65
  -6   2  10    2.18    1.16
  -6   2 -10    0.78    0.43
  -6   2 -10    0.74    0.44
  -7   1  10   21.49    1.96
  -7   1 -10   -0.85    0.58
  -8   0  10    7.18    1.45
  -8   0 -10   23.80    1.46
  -9  -1  10   -0.13    1.71
  -9  -1 -10    2.45    1.13
 -10  -2  10    7.75    2.11
 -10  -2 -10   12.53    1.65
 -11  -3  10    3.37    1.56
 -11  -3 -10   43.10    2.89
 -12  -4  10    4.00    2.19
 -12  -4 -10    3.90    1.67
 -13  -5  10    0.82    1.61
 -13  -5 -10    9.02    2.09
 -14  -6  10    0.30    1.53
 -14  -6 -10    0.87    1.65
 -15  -7  10    2.53    1.85
 -15  -7 -10    0.30    1.82
 -16  -8  10    0.26    2.30
 -16  -8 -10    8.58    2.45
 -17  -9  10    0.96    2.45
 -17  -9 -10    2.17    2.21
 -18 -10  10    0.50    1.89
 -18 -10 -10    0.15    1.60
 -19 -11  10   -1.10    2.37
 -19 -11 -10    0.87    1.94
 -20 -12  10   -0.37    1.98
 -12 -20  11    0.07    2.14
 -12 -20 -11    2.30    2.09
 -11 -19  11    0.35    1.97
 -11 -19 -11    1.56    2.17
 -10 -18  11   -1.19    2.55
 -10 -18 -11    4.77    2.31
  -9 -17  11   -1.36    2.33
  -9 -17 -11   13.53    3.42
  -8 -16  11   -0.23    1.65
  -8 -16 -11    2.98    2.01
  -7 -15  11    4.25    2.33
   7  15  11    0.28    1.46
  -6 -14  11    7.63    2.37
   6  14  11    1.22    1.57
  -5 -13  11   -0.52    1.30
   5  13  11    6.36    1.79
  -4 -12  11   14.54    2.22
   4  12  11    9.00    1.86
  -3 -11  11   34.64    2.39
   3  11  11   35.22    3.06
  -2 -10  11    2.37    1.31
   2  10  11   29.69    2.59
  -1  -9  11    2.95    1.16
   1   9  11    7.79    1.42
   0  -8  11    8.90    1.20
   0   8  11    9.99    1.55
   1  -7  11    2.32    0.84
  -1   7  11   13.66    1.79
   2  -6  11   17.40    1.19
  -2   6  11   -0.54    0.81
   3  -5  11    2.06    0.75
  -3   5  11   29.41    2.04
  -4   4  11    1.95    0.92
  -5   3  11    3.28    1.16
  -6   2  11   30.04    2.21
  -7   1  11   -0.75    1.57
  -7   1 -11    2.56    0.74
  -8   0  11   -1.46    1.07
  -8   0 -11    0.24    0.75
  -9  -1  11    0.97    1.82
  -9  -1 -11    0.98    0.95
 -10  -2  11    1.39    1.46
 -10  -2 -11    3.27    1.19
 -11  -3  11    0.31    1.44
 -11  -3 -11    1.20    1.40
 -12  -4  11    1.48    1.58
 -12  -4 -11    2.70    1.58
 -13  -5  11    0.94    2.16
 -13  -5 -11   11.63    2.17
 -14  -6  11    0.15    1.53
 -14  -6 -11   -0.18    1.04
 -15  -7  11   -1.05    2.09
 -15  -7 -11    3.91    1.61
 -16  -8  11    0.71    1.73
 -16  -8 -11    4.00    1.72
 -17  -9  11    0.14    1.84
 -17  -9 -11   -0.56    1.46
 -18 -10  11    0.11    1.81
 -18 -10 -11    2.31    1.93
 -19 -11  11   -2.15    2.35
 -20 -12  11   -0.22    2.02
 -12 -20  12   -1.69    2.79
 -12 -20 -12    1.80    2.70
 -11 -19  12   -1.91    1.75
 -11 -19 -12    5.78    2.36
 -10 -18  12   18.37    3.12
 -10 -18 -12   70.71    5.94
  -9 -17  12   18.34    2.86
  -9 -17 -12   26.09    4.09
  -8 -16  12    1.23    1.69
   8  16  12   11.13    2.83
  -7 -15  12    0.96    1.56
   7  15  12    5.21    1.97
  -6 -14  12   24.17    2.97
   6  14  12    0.62    2.26
  -5 -13  12    3.79    2.01
   5  13  12   22.20    2.66
  -4 -12  12   11.58    2.15
   4  12  12    3.74    1.53
  -3 -11  12   38.24    2.73
   3  11  12   34.26    2.86
  -2 -10  12   31.37    2.10
   2  10  12   46.12    3.11
   1   9  12   42.04    2.94
   0  -8  12    8.26    1.21
   0   8  12    8.49    1.69
   1  -7  12    3.29    0.92
  -1   7  12   27.82    2.36
   2  -6  12    7.70    1.02
  -2   6  12   43.29    2.59
   3  -5  12    1.97    0.74
  -3   5  12    1.44    1.21
   4  -4  12   57.79    1.31
  -4   4  12   10.16    1.42
  -5   3  12   64.87    3.21
   6  -2  12    0.29    0.61
  -6   2  12   26.75    2.22
  -7   1  12   23.48    2.13
  -8   0  12    8.60    1.96
  -8   0 -12    0.28    0.77
  -9  -1  12    1.26    1.38
  -9  -1 -12    2.14    0.85
 -10  -2  12    5.42    2.05
 -10  -2 -12   72.36    3.10
 -11  -3  12   14.11    2.51
 -11  -3 -12    0.25    1.23
 -12  -4  12    1.40    1.62
 -12  -4 -12    3.79    1.56
 -13  -5  12    5.49    1.90
 -13  -5 -12   20.07    2.55
 -14  -6  12    2.32    2.16
 -14  -6 -12    1.13    1.65
 -15  -7  12   -1.45    1.48
 -15  -7 -12    1.05    1.73
 -16  -8  12   -1.64    2.04
 -16  -8 -12    4.15    2.11
 -17  -9  12    0.52    1.73
 -17  -9 -12    0.05    1.92
 -18 -10  12   -0.64    1.70
 -19 -11  12   -0.38    2.47
 -20 -12  12   -1.23    1.92
 -12 -20  13   -1.11    2.06
 -12 -20 -13    0.06    2.54
 -11 -19  13    3.61    2.84
 -11 -19 -13    3.17    2.23
 -10 -18  13   39.44    4.35
 -10 -18 -13    1.21    2.09
  -9 -17  13    2.50    2.43
  -9 -17 -13    0.00    1.81
  -8 -16  13    2.50    2.27
   8  16  13    7.63    2.71
  -7 -15  13    1.87    1.66
   7  15  13    4.91    2.30
  -6 -14  13    7.54    2.34
   6  14  13    0.58    2.23
  -5 -13  13    4.47    1.99
   5  13  13   42.96    3.70
  -4 -12  13   16.78    2.01
   4  12  13   59.47    4.07
  -3 -11  13   15.36    2.05
   3  11  13    8.23    2.15
  -2 -10  13   52.38    2.59
   2  10  13   74.19    3.89
  -1  -9  13   23.52    1.86
   1   9  13   52.43    3.18
   0  -8  13   25.76    1.74
   0   8  13   31.10    2.44
   1  -7  13    1.46    0.88
  -1   7  13   59.63    3.14
   2  -6  13   28.27    1.51
  -2   6  13   61.44    3.18
   3  -5  13    4.50    0.88
  -3   5  13   20.77    1.90
   4  -4  13   29.20    1.05
  -4   4  13    5.33    1.24
   5  -3  13   13.75    0.78
  -5   3  13    8.28    1.49
   6  -2  13    0.55    0.57
  -6   2  13    8.70    1.64
   7  -1  13    3.07    0.83
  -7   1  13    4.27    1.82
  -8   0  13    1.42    1.32
  -8   0 -13    0.67    0.77
  -9  -1  13    5.84    2.01
  -9  -1 -13    1.65    0.88
 -10  -2  13    2.62    2.11
 -10  -2 -13    2.38    1.28
 -11  -3  13    9.39    1.95
 -11  -3 -13    0.75    1.17
 -12  -4  13    6.98    2.43
 -12  -4 -13    2.17    1.45
 -13  -5  13    6.16    2.41
 -13  -5 -13    1.41    1.65
 -14  -6  13    4.29    1.80
 -14  -6 -13    8.22    2.06
 -15  -7  13    2.51    1.77
 -15  -7 -13    0.20    1.79
 -16  -8  13   -1.61    2.04
 -16  -8 -13   -0.27    1.78
 -17  -9  13   -1.62    2.10
 -17  -9 -13    1.30    2.01
 -18 -10  13   -2.08    2.12
 -19 -11  13    3.82    2.73
 -20 -12  13   -1.73    1.83
 -12 -20  14    0.94    2.83
 -12 -20 -14    0.69    2.69
 -11 -19  14    4.01    2.32
 -11 -19 -14    4.47    2.34
 -10 -18  14   26.77    3.41
 -10 -18 -14    5.18    2.53
  -9 -17  14    3.41    1.98
  -9 -17 -14    2.03    2.09
  -8 -16  14    5.56    2.41
   8  16  14   16.33    2.99
  -7 -15  14   44.16    3.42
   7  15  14    1.16    2.24
  -6 -14  14    1.33    1.39
   6  14  14    1.79    1.62
  -5 -13  14    0.23    1.28
   5  13  14   66.11    4.42
  -4 -12  14  104.08    4.32
   4  12  14   12.99    2.17
  -3 -11  14   11.84    1.92
   3  11  14   21.18    2.52
  -2 -10  14   39.61    2.49
   2  10  14   42.80    3.09
  -1  -9  14   12.55    1.38
   1   9  14    5.24    1.43
   0  -8  14    6.34    1.20
   0   8  14    9.12    1.59
   1  -7  14    3.24    1.17
  -1   7  14    4.28    1.25
   2  -6  14    1.26    0.97
  -2   6  14   46.84    2.79
   3  -5  14   12.40    1.11
  -3   5  14  110.70    4.13
   4  -4  14   31.96    1.20
  -4   4  14   28.82    2.24
   5  -3  14    2.27    0.59
  -5   3  14  184.33    5.44
   6  -2  14    0.44    0.61
  -6   2  14   51.62    3.01
   7  -1  14   -0.63    0.67
  -7   1  14   12.23    2.14
  -8   0  14   92.38    4.13
  -9  -1  14   28.99    2.47
  -9  -1 -14    8.15    1.36
 -10  -2  14    6.01    1.80
 -10  -2 -14    4.31    1.25
 -11  -3  14  133.47    5.26
 -11  -3 -14    0.21    1.33
 -12  -4  14    8.33    2.04
 -12  -4 -14   18.37    2.18
 -13  -5  14    1.92    1.72
 -13  -5 -14    0.04    1.41
 -14  -6  14    8.77    2.55
 -14  -6 -14    0.95    1.73
 -15  -7  14   -0.72    2.14
 -15  -7 -14   -0.11    1.27
 -16  -8  14   -1.85    1.61
 -16  -8 -14   -0.25    1.84
 -17  -9  14   -0.36    2.43
 -18 -10  14   -0.17    2.37
 -19 -11  14   -0.95    2.44
 -20 -12  14   -1.21    2.01
 -12 -20  15   -2.09    2.76
 -12 -20 -15    1.07    2.79
 -11 -19  15   -1.84    2.54
 -11 -19 -15    3.45    2.75
 -10 -18  15   10.45    3.08
 -10 -18 -15    1.56    1.99
  -9 -17  15    0.74    1.75
  -8 -16  15    7.14    2.50
   8  16  15   -0.10    2.07
  -7 -15  15   15.63    2.37
   7  15  15    2.71    2.55
  -6 -14  15    9.52    1.94
   6  14  15    0.71    1.45
  -5 -13  15    0.53    1.34
   5  13  15    3.87    1.71
  -4 -12  15   63.04    3.35
   4  12  15   17.29    2.42
  -3 -11  15   48.96    2.80
   3  11  15   33.47    3.12
  -2 -10  15    6.09    1.51
   2  10  15   27.49    2.74
  -1  -9  15   12.47    1.61
   1   9  15   27.24    2.69
   0  -8  15    3.42    1.17
   0   8  15    4.94    1.37
   1  -7  15    0.09    0.93
  -1   7  15   30.79    2.64
   2  -6  15   11.89    1.32
  -2   6  15    5.85    1.33
   3  -5  15    0.92    0.89
  -3   5  15  113.70    4.27
   4  -4  15    3.81    0.67
  -4   4  15   57.98    3.25
   5  -3  15    0.15    0.52
  -5   3  15    7.35    1.95
   6  -2  15    3.39    0.70
  -6   2  15   30.94    2.50
   7  -1  15   -0.44    0.63
  -7   1  15    0.49    1.28
   8   0  15   -0.15    0.83
  -8   0  15   -0.41    1.35
  -9  -1  15    3.41    1.98
 -10  -2  15    4.34    2.21
 -10  -2 -15    1.48    1.32
 -11  -3  15    6.96    1.94
 -11  -3 -15    0.84    1.35
 -12  -4  15   13.52    2.73
 -12  -4 -15    0.50    1.24
 -13  -5  15    1.63    2.22
 -13  -5 -15    0.52    1.44
 -14  -6  15    3.51    1.83
 -14  -6 -15    0.74    1.63
 -15  -7  15    2.65    1.89
 -15  -7 -15    1.33    1.78
 -16  -8  15    7.49    2.14
 -17  -9  15    0.79    1.84
 -18 -10  15    0.08    2.53
 -19 -11  15   -1.51    1.76
 -12 -20  16    2.11    2.27
 -12 -20 -16    2.65    2.31
 -11 -19  16    4.29    2.26
 -11 -19 -16    1.21    2.71
 -10 -18  16   26.58    3.73
 -10 -18 -16    1.88    1.97
  -9 -17  16    5.89    2.61
   9  17  16    0.11    2.43
  -8 -16  16   25.59    2.98
   8  16  16    0.10    2.20
  -7 -15  16   18.91    2.51
   7  15  16    0.21    2.33
  -6 -14  16    0.06    1.33
   6  14  16    1.41    1.50
  -5 -13  16    3.90    1.96
   5  13  16    0.80    1.45
  -4 -12  16   38.05    2.92
   4  12  16   13.99    2.60
  -3 -11  16    3.06    1.24
   3  11  16    4.76    1.73
  -2 -10  16    7.97    1.61
   2  10  16    2.85    1.73
  -1  -9  16   29.22    2.10
   1   9  16    0.74    1.60
   0  -8  16   11.33    1.47
   0   8  16   14.49    1.96
   1  -7  16    1.75    1.22
  -1   7  16    4.97    1.68
   2  -6  16    9.62    1.25
  -2   6  16   -0.31    0.96
   3  -5  16    1.03    0.81
  -3   5  16  265.10    6.67
   4  -4  16   -0.02    0.60
  -4   4  16    4.46    1.63
   5  -3  16    0.05    0.52
  -5   3  16    0.67    1.25
   6  -2  16   18.83    1.18
  -6   2  16  234.79    6.37
   7  -1  16    2.57    0.79
  -7   1  16    2.57    1.44
   8   0  16   19.53    1.63
  -8   0  16   -0.08    1.40
   9   1  16    5.67    1.35
  -9  -1  16  222.66    6.27
 -10  -2  16    1.79    1.56
 -10  -2 -16    1.24    1.06
 -11  -3  16    6.86    2.47
 -11  -3 -16    2.18    1.43
 -12  -4  16   76.11    4.12
 -12  -4 -16   -0.54    1.17
 -12  -4 -16   -0.48    1.19
 -13  -5  16   -0.06    1.59
 -13  -5 -16    0.28    1.29
 -14  -6  16    2.37    2.34
 -14  -6 -16   17.28    2.52
 -15  -7  16   13.38    2.85
 -16  -8  16    5.80    2.57
 -17  -9  16    0.46    1.84
 -18 -10  16   -0.69    1.94
 -19 -11  16   -0.97    1.98
 -12 -20  17    3.59    2.99
 -12 -20 -17   11.23    3.15
 -11 -19  17    2.09    2.72
 -11 -19 -17    0.10    2.67
 -10 -18  17    2.43    1.90
 -10 -18 -17    1.28    1.99
  -9 -17  17    3.00    2.36
   9  17  17   -0.34    2.44
  -8 -16  17   12.29    2.31
   8  16  17   -0.40    2.14
  -7 -15  17    0.81    1.45
   7  15  17   26.01    3.66
  -6 -14  17    2.46    1.51
   6  14  17    2.21    1.62
  -5 -13  17    1.02    1.77
   5  13  17    0.82    1.51
  -4 -12  17    5.53    1.93
   4  12  17    8.35    2.36
  -3 -11  17    7.44    1.81
   3  11  17    0.73    1.38
  -2 -10  17   12.96    1.57
   2  10  17    7.55    2.03
  -1  -9  17    2.49    1.09
   1   9  17    4.30    1.86
   0  -8  17   11.53    1.53
   0   8  17   14.07    1.95
   1  -7  17   24.65    1.74
  -1   7  17   17.91    2.07
   2  -6  17    0.94    0.96
  -2   6  17    4.65    1.69
   3  -5  17    0.72    0.85
  -3   5  17   26.24    2.51
   4  -4  17   10.23    0.99
  -4   4  17    4.02    1.34
   5  -3  17    0.39    0.65
  -5   3  17   -0.15    1.25
   6  -2  17    2.97    0.80
  -6   2  17    7.17    1.69
   7  -1  17    3.58    0.89
  -7   1  17    0.86    1.40
   8   0  17   -0.14    0.95
  -8   0  17    0.14    1.99
   9   1  17    1.94    1.18
  -9  -1  17    7.74    2.34
 -10  -2  17    9.29    2.41
 -11  -3  17   17.74    2.44
 -11  -3 -17    4.08    1.63
 -12  -4  17   19.94    2.97
 -12  -4 -17    0.09    1.15
 -13  -5  17   -0.64    2.04
 -13  -5 -17    2.31    1.45
 -14  -6  17   29.32    2.99
 -15  -7  17   16.74    3.04
 -16  -8  17   -0.21    1.69
 -17  -9  17    9.43    2.84
 -18 -10  17    2.26    2.05
 -19 -11  17   -2.24    1.84
 -12 -20  18   -1.85    1.91
 -12 -20 -18    8.16    3.34
 -11 -19  18    2.31    2.09
 -11 -19 -18    2.72    2.41
 -10 -18  18    2.05    2.50
 -10 -18 -18    2.14    2.12
  -9 -17  18    9.96    2.30
   9  17  18    3.27    2.42
  -8 -16  18   17.96    2.93
   8  16  18   -0.93    2.29
  -7 -15  18   -0.79    1.80
   7  15  18    0.27    2.19
  -6 -14  18    4.45    1.58
   6  14  18   49.92    4.02
  -5 -13  18    5.87    1.58
   5  13  18    4.46    1.79
  -4 -12  18    2.29    1.31
   4  12  18   -0.78    1.94
  -3 -11  18    3.38    1.25
   3  11  18   -0.29    1.32
  -2 -10  18    0.87    1.10
   2  10  18    3.30    1.88
  -1  -9  18    1.20    1.38
   1   9  18   -1.13    1.50
   0  -8  18    3.06    1.30
   0   8  18    5.06    1.53
   1  -7  18   27.61    2.05
  -1   7  18    1.49    1.66
   2  -6  18   10.47    1.29
  -2   6  18    6.99    1.55
   3  -5  18    1.49    0.91
  -3   5  18    1.18    1.20
   4  -4  18   11.64    1.05
  -4   4  18   66.62    3.69
   5  -3  18   37.35    1.62
  -5   3  18   11.69    2.26
  -5   3  18   11.55    2.24
   6  -2  18   10.89    1.10
  -6   2  18    3.00    1.47
   7  -1  18   12.48    1.22
  -7   1  18   17.81    2.61
   8   0  18  101.89    3.14
  -8   0  18    4.24    1.74
  -9  -1  18    1.99    1.70
 -10  -2  18  119.44    4.85
 -11  -3  18    4.41    2.37
 -11  -3 -18   21.95    2.35
 -12  -4  18    5.54    1.92
 -12  -4 -18    1.05    1.25
 -13  -5  18    3.72    1.82
 -13  -5 -18   21.08    2.36
 -14  -6  18    0.51    1.63
 -15  -7  18    9.55    2.31
 -16  -8  18    7.73    2.22
 -17  -9  18    4.11    2.60
 -18 -10  18    1.99    2.54
 -19 -11  18   -2.68    2.39
 -12 -20  19    1.00    2.56
 -12 -20 -19    6.21    3.35
 -11 -19  19   -0.71    2.44
 -11 -19 -19    5.58    2.59
 -10 -18  19    0.37    1.79
  -9 -17  19    3.57    2.37
   9  17  19    0.49    1.73
  -8 -16  19   -0.98    1.95
   8  16  19    0.95    1.83
  -7 -15  19   -1.51    1.76
   7  15  19    4.54    2.42
  -6 -14  19   -0.48    1.25
   6  14  19   36.41    3.55
  -5 -13  19   -0.75    1.21
   5  13  19    1.53    1.59
  -4 -12  19    1.55    1.66
   4  12  19    0.03    2.08
  -3 -11  19    1.80    1.61
   3  11  19   15.30    2.31
  -2 -10  19    0.25    1.49
   2  10  19    0.52    1.81
  -1  -9  19    8.99    1.39
   1   9  19    0.25    1.30
   0  -8  19   50.25    2.54
   0   8  19   60.07    3.83
   1  -7  19   13.22    1.52
  -1   7  19    1.69    1.33
   2  -6  19    4.49    1.15
  -2   6  19   -0.28    1.12
   3  -5  19   66.40    2.40
  -3   5  19   15.47    2.02
   4  -4  19   12.60    1.20
  -4   4  19    2.42    1.36
   5  -3  19    1.38    0.73
  -5   3  19    2.13    1.44
   6  -2  19   26.27    1.56
  -6   2  19   13.06    2.00
   7  -1  19    0.42    0.84
  -7   1  19    1.07    2.02
  -8   0  19   -0.25    1.52
  -9  -1  19    1.97    1.72
 -10  -2  19    3.06    1.73
 -11  -3  19    5.37    1.87
 -11  -3 -19    2.23    1.50
 -12  -4  19   11.05    2.59
 -12  -4 -19    9.85    1.78
 -13  -5  19   -0.67    1.53
 -14  -6  19    0.87    2.17
 -15  -7  19    2.43    1.85
 -16  -8  19    7.32    2.70
 -17  -9  19    0.36    1.81
 -18 -10  19    0.44    2.57
 -19 -11  19   -0.94    2.63
 -12 -20 -20    7.23    2.98
 -11 -19  20   -2.27    1.59
 -11 -19 -20    6.51    3.21
 -10 -18  20   -0.82    2.28
  10  18  20    5.89    2.17
  -9 -17  20   10.73    2.69
   9  17  20    4.83    2.22
  -8 -16  20   -2.05    1.78
   8  16  20   13.35    2.86
  -7 -15  20   -0.18    1.88
   7  15  20    7.48    2.55
  -6 -14  20   -0.23    1.26
   6  14  20   58.99    4.42
  -5 -13  20    2.14    1.75
   5  13  20    7.14    1.99
  -4 -12  20    1.57    1.32
   4  12  20   -0.72    1.45
  -3 -11  20    1.43    1.66
   3  11  20   10.39    2.11
  -2 -10  20    3.80    1.61
   2  10  20    2.65    1.51
  -1  -9  20    8.24    1.70
   1   9  20    2.78    1.52
   0  -8  20    2.46    1.62
   0   8  20    2.66    1.44
   1  -7  20  117.92    3.53
  -1   7  20   -1.60    1.67
   2  -6  20   22.16    1.85
  -2   6  20   15.62    2.11
   3  -5  20    1.73    1.02
  -3   5  20    0.30    1.23
   4  -4  20  136.65    3.30
  -4   4  20    2.43    1.44
   5  -3  20    3.30    0.88
  -5   3  20    2.18    1.49
   6  -2  20    1.37    0.78
  -6   2  20    2.62    1.53
  -7   1  20    0.44    1.54
  -8   0  20    2.46    1.68
  -9  -1  20    2.41    2.30
 -10  -2  20   13.56    2.70
 -11  -3  20   23.03    2.93
 -12  -4  20   -0.44    1.42
 -13  -5  20    0.13    2.22
 -14  -6  20    5.86    1.97
 -15  -7  20   -0.10    2.20
 -16  -8  20    7.42    2.66
 -17  -9  20   -0.98    1.76
 -18 -10  20    1.04    2.61
 -19 -11  20   -1.14    2.70
 -11 -19  21   -1.63    2.38
 -11 -19 -21    5.89    3.17
 -10 -18  21    0.10    1.67
  10  18  21    1.66    2.10
  -9 -17  21   -0.71    1.44
   9  17  21    0.40    1.82
  -8 -16  21    0.10    1.44
   8  16  21    8.36    2.96
  -7 -15  21    0.32    1.84
   7  15  21    1.27    1.62
  -6 -14  21   -0.37    1.26
   6  14  21    1.47    1.65
  -5 -13  21   16.56    2.41
   5  13  21   21.07    2.84
  -4 -12  21    0.36    1.64
   4  12  21    0.80    1.56
  -3 -11  21   -0.66    1.57
   3  11  21   -0.78    1.31
  -2 -10  21   10.92    1.58
   2  10  21   50.69    3.76
  -1  -9  21   21.41    2.14
   1   9  21   22.23    2.95
   0  -8  21    0.90    1.40
   0   8  21    2.16    1.89
   1  -7  21   41.87    2.57
  -1   7  21    8.72    1.94
   2  -6  21   55.55    2.54
  -2   6  21   19.62    2.34
   3  -5  21    1.60    1.11
  -3   5  21    3.71    1.55
   4  -4  21    8.99    1.14
  -4   4  21   -0.30    1.69
   5  -3  21   20.17    1.54
  -5   3  21    2.40    2.05
  -6   2  21    0.50    1.53
  -7   1  21    4.49    1.84
  -8   0  21   -1.33    2.13
  -9  -1  21    0.55    1.69
 -10  -2  21    1.51    1.75
 -11  -3  21    2.71    1.74
 -12  -4  21    1.91    1.61
 -13  -5  21    0.34    1.52
 -14  -6  21    6.12    2.04
 -15  -7  21   11.53    2.34
 -17  -9  21    1.86    1.92
 -18 -10  21    3.24    2.13
 -11 -19  22   -2.10    1.76
 -11 -19 -22    7.27    2.87
 -10 -18  22   -0.53    2.19
  10  18  22    4.31    2.80
  -9 -17  22   -2.46    2.00
   9  17  22    1.22    2.28
  -8 -16  22    3.56    1.77
   8  16  22   14.93    3.33
  -7 -15  22    8.20    2.34
   7  15  22    8.16    2.24
  -6 -14  22    1.15    1.44
   6  14  22    0.15    2.11
  -5 -13  22    8.69    2.13
   5  13  22   15.50    2.88
  -4 -12  22    4.43    1.82
   4  12  22    6.46    2.00
  -3 -11  22    0.18    1.17
   3  11  22    1.22    1.94
  -2 -10  22    3.23    1.69
   2  10  22   22.95    3.02
  -1  -9  22   27.66    2.33
   1   9  22   22.54    2.75
   0  -8  22   22.77    2.09
   0   8  22   30.99    2.99
   1  -7  22   31.29    2.25
  -1   7  22    0.73    1.49
   2  -6  22   10.33    1.69
  -2   6  22   30.37    2.84
   3  -5  22   83.67    3.05
  -3   5  22   17.89    2.61
   4  -4  22   25.01    1.67
  -4   4  22    1.50    1.46
  -5   3  22   24.68    2.67
  -6   2  22   13.70    2.26
  -7   1  22    2.25    1.76
  -8   0  22    7.36    2.09
  -9  -1  22   -1.12    1.55
 -10  -2  22    0.33    2.26
 -11  -3  22    4.71    1.87
 -12  -4  22    1.17    2.08
 -13  -5  22    0.88    1.51
 -14  -6  22    0.73    2.17
 -15  -7  22    0.04    1.73
 -16  -8  22    0.79    1.78
 -17  -9  22    0.61    2.41
 -18 -10  22    0.61    2.05
 -11 -19  23   -1.50    2.55
 -11 -19 -23    3.00    2.80
 -10 -18  23   -3.15    2.18
  10  18  23    0.93    2.00
  -9 -17  23   -3.80    1.97
   9  17  23    0.52    1.80
  -8 -16  23    4.47    2.34
   8  16  23    2.46    2.07
  -7 -15  23    3.94    1.65
   7  15  23   18.68    3.25
  -6 -14  23    4.17    1.55
   6  14  23    7.46    2.55
  -5 -13  23   16.30    2.38
   5  13  23    1.19    1.52
  -4 -12  23   18.97    2.32
   4  12  23   23.60    3.22
  -3 -11  23   19.93    2.32
   3  11  23   67.89    4.45
  -2 -10  23   19.92    1.97
   2  10  23   19.27    2.69
  -1  -9  23   29.97    2.46
   1   9  23   41.07    3.75
   0  -8  23   80.66    3.33
   0   8  23  100.82    5.11
   1  -7  23   47.36    2.83
  -1   7  23   16.07    2.45
   2  -6  23    6.30    1.66
  -2   6  23    4.83    1.69
   3  -5  23   67.54    2.90
  -3   5  23   21.70    2.85
  -4   4  23    9.86    2.40
  -5   3  23    0.87    1.58
  -6   2  23    1.08    1.73
  -7   1  23    2.44    1.80
  -8   0  23    1.33    1.78
  -9  -1  23    0.28    2.22
 -10  -2  23    1.28    2.22
 -11  -3  23    0.74    2.19
 -12  -4  23    0.40    1.53
 -13  -5  23    8.29    2.39
 -14  -6  23   -1.90    1.41
 -15  -7  23    1.75    2.34
 -16  -8  23   -0.29    2.23
 -17  -9  23   -3.04    2.22
 -18 -10  23   -0.23    1.91
 -11 -19  24    3.11    2.10
 -10 -18  24    0.60    1.77
  10  18  24    8.48    2.54
  -9 -17  24   -1.03    1.51
   9  17  24    2.35    2.68
  -8 -16  24    9.52    2.51
   8  16  24    1.98    1.92
  -7 -15  24    2.01    1.50
   7  15  24   21.37    3.44
  -6 -14  24    1.07    1.35
   6  14  24    5.19    2.06
  -5 -13  24   55.34    3.52
   5  13  24   -0.10    1.49
  -4 -12  24    2.79    1.73
   4  12  24   11.59    2.36
  -3 -11  24    9.53    2.02
   3  11  24   15.77    2.46
  -2 -10  24   16.39    2.15
   2  10  24   29.89    3.20
  -1  -9  24   30.14    2.44
   1   9  24    5.71    1.91
   0  -8  24   47.82    2.85
   0   8  24   69.69    4.60
   1  -7  24    2.75    1.44
  -1   7  24   62.73    4.25
   2  -6  24   88.22    3.51
  -2   6  24    4.23    1.75
   3  -5  24   69.24    2.90
  -3   5  24   81.00    4.55
  -4   4  24   47.25    3.57
  -5   3  24    6.58    2.47
  -6   2  24  146.08    6.13
  -7   1  24   40.88    3.40
  -8   0  24   19.78    2.68
  -9  -1  24  104.11    5.19
 -10  -2  24    9.73    2.14
 -11  -3  24    2.11    2.20
 -12  -4  24   13.68    2.35
 -13  -5  24    1.66    1.61
 -14  -6  24    1.19    1.60
 -15  -7  24    0.11    2.15
 -16  -8  24    0.67    2.29
 -17  -9  24    0.21    1.76
 -18 -10  24   -3.27    2.29
 -11 -19  25    1.39    2.64
 -10 -18  25   -4.47    2.04
  10  18  25    1.00    2.72
  -9 -17  25    0.14    2.16
   9  17  25   -0.79    2.62
  -8 -16  25    0.77    1.48
   8  16  25    2.73    2.44
  -7 -15  25    2.09    1.48
   7  15  25    2.18    1.84
  -6 -14  25    1.53    1.45
   6  14  25    4.50    2.37
  -5 -13  25   21.38    2.57
   5  13  25   15.62    3.13
  -4 -12  25    7.28    1.58
   4  12  25   -0.01    1.55
  -3 -11  25    6.95    1.86
   3  11  25   11.07    2.61
  -2 -10  25   33.70    2.70
   2  10  25   43.65    3.78
  -1  -9  25   32.86    2.55
   1   9  25    9.54    2.57
   0  -8  25   13.26    1.99
   0   8  25   14.68    2.42
   1  -7  25   10.70    1.80
  -1   7  25   60.89    4.48
   2  -6  25   23.26    2.20
  -2   6  25   76.14    4.52
  -3   5  25   28.99    3.02
  -4   4  25   21.27    3.02
  -5   3  25   47.12    3.90
  -6   2  25    3.96    2.53
  -7   1  25    7.09    2.58
  -8   0  25   -0.33    1.74
  -9  -1  25    2.05    1.79
 -10  -2  25    0.08    1.58
 -11  -3  25    0.83    1.55
 -12  -4  25    1.29    2.08
 -13  -5  25    5.53    1.97
 -14  -6  25   -0.23    1.98
 -15  -7  25   -0.55    1.63
 -16  -8  25    0.86    1.68
 -17  -9  25   -1.44    1.61
 -10 -18  26   -1.51    1.49
  10  18  26    0.75    2.15
  -9 -17  26    3.31    2.27
   9  17  26    2.66    2.32
  -8 -16  26    5.43    2.15
   8  16  26   -0.65    1.57
  -7 -15  26    3.72    2.00
   7  15  26   -0.90    2.06
  -6 -14  26   21.01    2.39
   6  14  26   16.97    2.85
  -5 -13  26   20.89    2.56
   5  13  26    1.33    1.73
  -4 -12  26    1.08    1.26
   4  12  26    1.01    2.21
  -3 -11  26   16.05    1.94
   3  11  26   23.23    2.96
  -2 -10  26   13.33    2.12
   2  10  26    1.14    2.05
  -1  -9  26    4.19    1.72
   1   9  26    7.09    2.43
   0  -8  26   14.61    2.13
   0   8  26   15.46    2.52
   1  -7  26    9.06    1.78
  -1   7  26   11.31    2.71
  -2   6  26    8.61    2.07
  -3   5  26    1.61    2.13
  -4   4  26   42.98    3.58
  -5   3  26    2.63    1.80
  -6   2  26   -1.20    2.36
  -7   1  26   48.08    3.95
  -8   0  26    1.57    1.80
  -9  -1  26    7.27    2.14
 -10  -2  26    7.43    2.39
 -11  -3  26   -0.27    1.54
 -12  -4  26   -0.91    1.99
 -13  -5  26   22.95    3.11
 -14  -6  26    0.48    2.08
 -15  -7  26   -1.16    1.47
 -16  -8  26   -0.32    1.60
 -17  -9  26   -1.19    1.61
 -10 -18  27   -2.77    2.16
  10  18  27   -1.01    2.85
  -9 -17  27    0.40    1.59
   9  17  27   -0.95    2.83
  -8 -16  27   -1.26    1.81
   8  16  27    2.83    2.48
  -7 -15  27    0.15    1.82
   7  15  27    1.63    1.72
  -6 -14  27   14.74    2.38
   6  14  27   -0.14    1.63
  -5 -13  27    1.20    1.78
   5  13  27   -0.32    2.20
  -4 -12  27    3.13    1.36
   4  12  27    3.69    1.88
  -3 -11  27   14.15    2.15
   3  11  27   27.25    3.19
  -2 -10  27    5.47    1.43
   2  10  27    2.62    1.77
  -1  -9  27    6.99    1.84
   1   9  27    3.57    1.79
   0  -8  27   27.84    2.46
   0   8  27   32.94    3.35
  -1   7  27    4.14    2.44
  -2   6  27    0.01    1.47
  -3   5  27   32.22    3.26
  -4   4  27    6.65    2.02
  -5   3  27    0.89    1.57
  -6   2  27   -1.79    2.17
  -7   1  27    2.45    1.84
  -8   0  27    1.62    2.33
  -9  -1  27    1.23    1.72
 -10  -2  27    4.21    2.29
 -11  -3  27    0.73    2.15
 -12  -4  27    4.05    1.83
 -13  -5  27   20.44    3.07
 -14  -6  27    0.51    1.66
 -15  -7  27    0.95    2.15
 -16  -8  27    1.63    1.71
 -17  -9  27   -0.62    2.11
 -10 -18  28   -0.30    1.71
  10  18  28   -1.37    1.95
  -9 -17  28    6.44    2.35
   9  17  28   -0.56    2.13
  -8 -16  28    2.19    1.95
   8  16  28    0.34    1.71
  -7 -15  28    2.80    1.95
   7  15  28   -1.41    2.16
  -6 -14  28   13.75    2.45
   6  14  28    3.21    2.34
  -5 -13  28   -1.23    1.63
   5  13  28    0.94    1.75
  -4 -12  28    3.43    1.49
   4  12  28    0.11    1.54
  -3 -11  28   11.84    2.06
   3  11  28    9.12    2.69
  -2 -10  28   20.08    2.28
   2  10  28    5.04    1.90
  -1  -9  28    7.46    1.86
   1   9  28   14.65    2.55
   0  -8  28   -0.24    1.44
   0   8  28    3.39    1.81
  -1   7  28   -0.71    1.54
  -2   6  28   60.33    4.54
  -3   5  28    5.42    2.50
  -4   4  28   -0.62    2.14
  -5   3  28  116.98    5.79
  -6   2  28    3.64    1.93
  -7   1  28    7.21    2.13
  -8   0  28   84.21    5.04
  -9  -1  28    8.74    2.63
 -10  -2  28    6.91    1.99
 -11  -3  28   25.00    2.88
 -12  -4  28    3.40    1.85
 -13  -5  28   14.99    2.53
 -14  -6  28    4.00    1.85
 -15  -7  28   -2.81    1.95
 -16  -8  28    1.09    2.14
 -17  -9  28   -2.60    2.04
 -10 -18  29   -1.62    2.09
  -9 -17  29   -1.11    1.41
   9  17  29    2.24    2.80
  -8 -16  29   -1.00    1.40
   8  16  29    2.64    2.51
  -7 -15  29    2.43    1.55
   7  15  29   11.45    2.70
  -6 -14  29   -0.38    1.83
   6  14  29    0.06    2.19
  -5 -13  29   -0.46    1.77
   5  13  29    5.76    2.64
  -4 -12  29    5.87    1.61
   4  12  29   -1.93    1.97
  -3 -11  29    1.28    1.56
   3  11  29    6.41    2.06
  -2 -10  29    5.44    1.78
   2  10  29   20.00    3.27
  -1  -9  29   23.20    2.40
   1   9  29    2.40    1.70
   0   8  29    1.22    1.63
  -1   7  29   17.45    2.83
  -2   6  29   11.36    2.28
  -3   5  29   16.51    2.95
  -4   4  29    9.46    2.18
  -5   3  29   19.85    2.75
  -6   2  29    0.74    1.68
  -7   1  29    3.81    1.92
  -8   0  29   -1.25    1.39
  -9  -1  29    0.64    2.23
 -10  -2  29    2.73    1.84
 -11  -3  29    1.64    1.72
 -12  -4  29    1.17    2.19
 -13  -5  29    5.67    1.93
 -14  -6  29    2.47    1.79
 -15  -7  29    1.95    1.73
 -16  -8  29    1.33    2.25
  -9 -17  30   -1.35    1.97
   9  17  30    0.94    2.83
  -8 -16  30   -2.58    1.95
   8  16  30    0.24    1.88
  -7 -15  30    2.56    1.93
   7  15  30    9.89    3.07
  -6 -14  30   -1.26    1.69
   6  14  30   -0.56    1.58
  -5 -13  30   -1.50    1.70
   5  13  30    3.22    2.06
  -4 -12  30    4.97    1.50
   4  12  30    0.20    1.75
  -3 -11  30    0.01    1.56
   3  11  30    0.12    1.56
  -2 -10  30    6.30    1.86
   2  10  30    1.57    2.23
   1   9  30    1.89    2.17
   0   8  30    2.14    1.70
  -1   7  30    1.55    1.73
  -2   6  30    5.54    1.95
  -3   5  30   57.39    4.41
  -4   4  30   -1.15    1.93
  -5   3  30   19.24    2.76
  -6   2  30   38.89    3.55
  -7   1  30    1.38    1.83
  -8   0  30   16.44    2.55
  -9  -1  30   51.35    4.24
 -10  -2  30    0.74    1.66
 -11  -3  30   12.26    2.35
 -12  -4  30    4.62    2.29
 -13  -5  30    1.75    2.13
 -14  -6  30    5.23    2.36
 -15  -7  30   -0.19    1.62
 -16  -8  30   -0.55    1.59
  -9 -17  31    1.17    2.23
   9  17  31   -1.07    2.09
  -8 -16  31    0.45    1.96
   8  16  31    0.45    2.49
  -7 -15  31    0.29    1.86
   7  15  31    1.28    1.87
  -6 -14  31    0.95    1.39
   6  14  31   -1.25    2.24
  -5 -13  31    1.77    1.70
   5  13  31   -0.14    1.81
  -4 -12  31   -0.10    1.51
   4  12  31    5.56    2.12
  -3 -11  31    2.10    1.70
   3  11  31    6.75    2.66
   2  10  31    0.27    1.64
   1   9  31    3.72    2.34
   0   8  31   -0.96    1.45
  -1   7  31   -0.27    1.59
  -2   6  31    4.49    2.34
  -3   5  31   22.45    3.37
  -4   4  31    0.63    1.54
  -5   3  31    2.37    1.71
  -6   2  31    1.65    2.11
  -7   1  31    2.13    1.84
  -8   0  31    0.18    1.67
  -9  -1  31    3.97    1.86
 -10  -2  31    2.77    2.32
 -11  -3  31    2.18    2.15
 -12  -4  31    5.06    1.94
 -13  -5  31    5.38    2.37
 -14  -6  31    2.10    2.19
 -15  -7  31    1.04    1.73
 -16  -8  31    4.92    2.08
  -9 -17  32    5.21    2.02
   9  17  32    1.64    2.92
  -8 -16  32    3.99    1.74
   8  16  32   -0.62    2.50
  -7 -15  32   -2.29    1.58
   7  15  32    9.22    2.60
  -6 -14  32   -1.05    1.63
   6  14  32    3.77    2.74
  -5 -13  32   -0.92    1.20
   5  13  32    0.87    2.51
  -4 -12  32   -1.26    1.57
   4  12  32   11.53    2.99
   3  11  32    1.98    2.48
   2  10  32    1.25    1.87
   1   9  32    2.98    2.32
   0   8  32    3.43    1.87
  -1   7  32    4.82    2.55
  -2   6  32    3.05    2.21
  -3   5  32    2.91    1.84
  -4   4  32    2.27    2.21
  -5   3  32    0.56    2.01
  -6   2  32    1.39    2.19
  -7   1  32    6.84    2.06
  -8   0  32    7.22    2.11
  -9  -1  32   33.03    3.37
 -10  -2  32    4.74    2.46
 -11  -3  32    4.00    2.32
 -12  -4  32    6.39    2.03
 -13  -5  32    1.72    1.73
 -14  -6  32   -0.64    1.55
 -15  -7  32    4.00    2.42
 -16  -8  32    1.24    1.84
  -8 -16  33   -1.90    1.96
   8  16  33   -0.55    1.89
  -7 -15  33   -1.00    1.27
   7  15  33    0.74    2.60
  -6 -14  33   -2.74    1.58
   6  14  33    6.94    2.39
  -5 -13  33   -0.25    1.64
   5  13  33    7.11    3.03
   4  12  33    2.63    2.55
   3  11  33    2.25    2.44
   2  10  33    4.75    2.19
   1   9  33   11.32    2.94
   0   8  33    3.81    1.92
  -1   7  33    6.61    2.73
  -2   6  33    0.47    1.66
  -3   5  33   15.85    3.11
  -4   4  33   -0.02    2.02
  -5   3  33    2.24    1.71
  -6   2  33    2.24    2.17
  -7   1  33    0.52    1.70
  -8   0  33    1.80    1.83
  -9  -1  33    4.27    2.29
 -10  -2  33    2.50    2.26
 -11  -3  33    3.50    2.27
 -12  -4  33   32.01    3.33
 -13  -5  33   -0.20    1.65
 -14  -6  33    1.12    1.73
 -15  -7  33    2.47    2.28
  -8 -16  34    0.08    1.81
   8  16  34    1.28    2.89
  -7 -15  34   -1.58    1.79
   7  15  34   -0.94    2.65
   6  14  34   16.80    3.58
   5  13  34    1.04    2.02
   4  12  34    2.48    2.04
   3  11  34    3.37    2.03
   2  10  34    1.55    1.93
   1   9  34    6.27    2.73
   0   8  34    1.75    2.39
  -1   7  34    8.79    2.42
  -2   6  34   13.08    2.84
  -3   5  34    2.51    1.99
  -4   4  34    1.44    1.72
  -5   3  34    5.58    2.03
  -6   2  34    1.72    2.10
  -7   1  34    6.42    2.15
  -8   0  34    2.80    1.88
  -9  -1  34    0.72    2.10
 -10  -2  34    1.25    1.67
 -11  -3  34    1.03    1.69
 -12  -4  34    0.05    2.05
 -13  -5  34    4.84    1.97
 -14  -6  34   -0.50    1.96
 -15  -7  34    1.45    1.80
   8  16  35    0.23    2.73
   7  15  35    0.98    2.11
   6  14  35   11.07    3.24
   5  13  35    8.51    2.79
   4  12  35    7.63    2.46
   3  11  35    8.68    2.51
   2  10  35    4.96    2.25
   1   9  35   20.86    3.26
   0   8  35   27.55    3.88
  -1   7  35    2.05    1.98
  -2   6  35   19.19    3.04
  -3   5  35    3.25    2.40
  -4   4  35    2.58    2.20
  -5   3  35    3.59    1.93
  -6   2  35    3.04    1.82
  -7   1  35    0.56    1.57
  -8   0  35    4.62    2.01
  -9  -1  35    1.60    2.05
 -10  -2  35    0.19    1.56
 -11  -3  35    0.63    1.66
 -12  -4  35    0.27    2.03
 -13  -5  35    2.30    2.14
 -14  -6  35   -0.41    1.94
 -15  -7  35    0.24    1.72
   7  15  36    0.98    2.13
   6  14  36   -0.58    2.61
   5  13  36   14.38    3.44
   4  12  36    1.23    2.02
   3  11  36    3.55    2.11
   2  10  36    8.77    2.64
   1   9  36   12.11    2.77
   0   8  36   11.90    3.11
  -1   7  36    6.96    2.80
  -2   6  36   53.66    4.88
  -3   5  36    0.57    1.77
  -4   4  36    2.51    1.78
  -5   3  36   51.25    4.59
  -6   2  36    1.79    1.79
  -7   1  36    1.53    1.73
  -8   0  36   13.53    2.62
  -9  -1  36    1.59    2.19
 -10  -2  36    1.38    2.05
 -11  -3  36    1.07    1.67
 -12  -4  36    0.83    2.13
 -13  -5  36    0.79    2.12
 -14  -6  36   -0.30    1.98
   7  15  37   -2.20    2.69
   6  14  37    5.70    3.01
   5  13  37   12.24    3.37
   4  12  37    1.23    2.02
   3  11  37    6.88    2.45
   2  10  37   37.74    4.31
   1   9  37    6.64    2.44
   0   8  37   12.44    2.79
  -1   7  37   45.71    4.48
  -2   6  37    6.79    2.40
  -3   5  37    2.59    2.03
  -4   4  37   24.58    3.35
  -5   3  37    5.86    2.40
  -6   2  37    3.27    1.86
  -7   1  37    0.63    2.16
  -8   0  37    1.61    1.79
  -9  -1  37    2.39    2.32
 -10  -2  37    2.72    2.10
 -11  -3  37    2.39    2.13
 -12  -4  37    1.39    1.72
 -13  -5  37    1.62    2.25
 -14  -6  37   -0.33    1.64
   6  14  38    0.75    2.82
   5  13  38    3.83    2.94
   4  12  38    8.81    2.65
   3  11  38    2.50    2.06
   2  10  38    8.92    2.64
   1   9  38   12.62    3.29
   0   8  38   26.31    3.69
  -1   7  38    7.91    2.43
  -2   6  38    7.49    2.41
  -3   5  38   27.56    3.90
  -4   4  38    2.14    2.45
  -5   3  38    4.20    2.10
  -6   2  38   67.96    5.23
  -7   1  38    4.96    2.32
  -8   0  38   25.90    3.38
  -9  -1  38   13.50    2.97
 -10  -2  38    7.50    2.49
 -11  -3  38    3.75    2.19
 -12  -4  38   10.92    2.45
 -13  -5  38    8.62    2.35
   6  14  39   -0.13    2.01
   5  13  39   -0.16    2.71
   4  12  39    4.83    2.46
   3  11  39    1.83    2.01
   2  10  39    4.22    2.89
   1   9  39   28.52    4.18
   0   8  39   14.63    3.41
  -1   7  39    2.50    2.62
  -2   6  39   25.63    3.95
  -3   5  39    5.20    2.24
  -4   4  39    4.15    2.59
  -5   3  39    6.83    2.18
  -6   2  39    6.44    2.57
  -7   1  39    3.94    2.37
  -8   0  39    0.74    1.62
  -9  -1  39    3.54    2.34
  -9  -1  39    3.52    2.36
 -10  -2  39    3.02    2.23
 -11  -3  39    2.89    1.76
 -12  -4  39    2.85    1.79
 -13  -5  39    2.07    1.81
   5  13  40    1.30    2.92
   4  12  40    2.62    2.16
   3  11  40    2.62    2.82
   2  10  40    4.94    2.97
   1   9  40    0.90    2.55
   0   8  40    5.55    2.41
  -1   7  40   20.98    3.46
  -2   6  40    1.38    2.60
  -3   5  40    9.33    2.96
  -4   4  40   32.00    3.99
  -5   3  40    7.46    2.66
  -6   2  40   26.62    3.72
  -7   1  40   31.30    3.90
  -8   0  40    3.03    1.87
  -9  -1  40   20.52    3.39
 -10  -2  40   13.34    2.92
 -11  -3  40    1.33    1.75
 -12  -4  40   10.74    2.65
   5  13  41    2.02    2.80
   4  12  41   -1.56    1.95
   3  11  41    1.53    2.68
   2  10  41    2.16    3.00
   1   9  41    1.27    1.97
   0   8  41    6.21    2.91
  -1   7  41   15.84    3.62
  -2   6  41    2.93    2.16
  -3   5  41    2.78    1.99
  -4   4  41    7.82    2.98
  -5   3  41    5.22    2.59
  -6   2  41    3.42    2.36
  -7   1  41   10.21    2.79
  -8   0  41    1.01    1.68
  -9  -1  41    3.98    2.36
 -10  -2  41    4.09    2.34
 -11  -3  41    2.28    1.79
 -12  -4  41    2.26    1.66
   4  12  42    4.31    2.27
   3  11  42    0.40    2.77
   2  10  42    4.09    2.42
   1   9  42   -1.16    2.57
   0   8  42    1.95    2.67
  -1   7  42    1.41    1.99
  -2   6  42   12.57    3.47
  -3   5  42    3.47    2.62
  -4   4  42   10.67    3.21
  -5   3  42   14.62    2.95
  -6   2  42    2.02    1.79
  -7   1  42    9.02    2.85
  -8   0  42    3.51    1.91
  -9  -1  42    4.55    2.35
 -10  -2  42    6.97    2.21
 -11  -3  42    3.25    1.90
   3  11  43   -0.52    2.87
   2  10  43    2.76    2.29
   1   9  43    4.60    2.93
   0   8  43    0.90    2.15
  -1   7  43   -0.93    2.50
  -2   6  43    2.44    2.11
  -3   5  43    3.06    2.59
  -4   4  43   -0.11    1.89
  -5   3  43    1.02    1.92
  -6   2  43   -0.69    1.55
  -7   1  43    1.97    2.39
  -8   0  43    3.39    2.02
  -9  -1  43    3.76    2.57
 -10  -2  43   -0.02    1.65
   3  11  44    1.93    2.38
   2  10  44    5.31    3.24
   1   9  44    3.46    2.30
   0   8  44    4.96    2.85
  -1   7  44    0.18    1.98
  -2   6  44    5.56    3.09
  -3   5  44    1.46    1.90
  -4   4  44    0.46    1.84
  -5   3  44   10.00    3.15
  -6   2  44    0.35    1.77
  -7   1  44    3.36    2.49
  -8   0  44   11.75    2.65
  -9  -1  44    2.02    2.32
 -10  -2  44   -0.16    1.63
   2  10  45    3.97    3.18
   1   9  45    3.04    3.05
   0   8  45    3.06    2.31
  -1   7  45    3.81    2.87
  -2   6  45    3.00    2.42
  -3   5  45    4.06    2.75
  -4   4  45    6.23    2.93
  -5   3  45    2.79    2.75
  -6   2  45    2.33    2.27
  -7   1  45    2.20    1.90
  -8   0  45    3.29    2.17
  -9  -1  45    2.57    2.21
   1   9  46    6.89    3.40
   0   8  46    9.31    3.23
  -1   7  46    2.48    2.29
  -2   6  46    2.30    2.99
  -3   5  46    3.39    2.76
  -4   4  46    4.34    2.83
  -5   3  46    3.78    2.82
  -6   2  46    3.25    2.52
  -7   1  46    1.00    1.79
  -8   0  46    1.78    1.89
  -1   7  47    4.68    2.97
  -2   6  47    5.28    3.03
  -3   5  47    3.81    2.38
  -4   4  47    4.19    2.24
  -5   3  47    5.07    2.97
  -6   2  47    5.51    2.83
 -12 -22   0   -1.09    2.28
 -11 -21   0    3.36    3.25
 -10 -20   0   23.80    3.92
  -9 -19   0    1.54    2.80
  -8 -18   0   14.06    2.93
  -7 -17   0   60.27    4.88
  -6 -16   0    2.63    2.17
  -5 -15   0   14.42    2.36
  -4 -14   0   68.18    4.52
  -3 -13   0   -0.64    1.31
   2  12   0   37.28    2.81
   1  11   0  122.69    4.33
   0  10   0   39.86    2.49
  -1   9   0   13.78    1.55
  -2   8   0    1.01    0.71
  -3   7   0  125.35    3.19
  -4   6   0   16.72    1.19
  -5   5   0   47.97    1.84
  -6   4   0  336.59    4.98
  -7   3   0   -0.13    0.83
  -8   2   0   16.58    1.52
  -9   1   0  112.53    3.58
 -10   0   0   30.11    2.32
 -11  -1   0   37.84    2.63
 -12  -2   0   86.53    3.95
 -13  -3   0    7.54    1.66
 -14  -4   0    0.32    1.30
 -15  -5   0   36.59    3.38
 -16  -6   0    4.76    2.22
 -17  -7   0   -0.58    1.47
 -18  -8   0    1.02    2.22
 -19  -9   0   -0.64    1.62
 -20 -10   0   -0.29    1.85
 -21 -11   0   -1.37    1.77
 -12 -22   1    1.02    2.71
 -12 -22  -1   -1.97    3.01
 -11 -21   1    1.99    3.01
 -11 -21  -1    0.35    2.43
 -10 -20   1    1.68    2.99
 -10 -20  -1    6.44    3.28
  -9 -19   1    1.50    2.18
  -9 -19  -1   -0.99    1.84
  -8 -18   1   17.40    3.63
  -8 -18  -1    1.64    2.52
  -7 -17   1    9.27    2.36
  -7 -17  -1    4.62    2.10
  -6 -16   1    7.00    2.42
  -6 -16  -1    1.36    1.57
  -5 -15   1   44.36    3.81
  -5 -15  -1    0.43    1.58
  -4 -14   1    1.14    1.45
  -4 -14  -1   31.25    3.49
  -3 -13   1   50.50    3.77
   3  13   1    4.71    1.94
  -2 -12   1  134.29    5.07
   2  12   1    8.86    2.01
   1  11   1  346.77    7.88
   1  11  -1    3.87    1.17
   0  10   1   30.46    2.29
   0  10  -1   32.95    2.33
  -1   9   1    3.80    1.16
  -1   9  -1   48.23    2.34
  -2   8   1   19.77    1.52
  -2   8  -1    1.38    0.88
  -3   7   1   81.86    2.71
  -3   7  -1   21.16    1.44
  -4   6   1   10.06    1.09
  -4   6  -1  237.40    3.99
  -5   5   1  273.59    4.42
  -5   5  -1  122.56    2.61
  -6   4   1    8.36    1.07
  -6   4  -1    5.77    0.94
  -7   3   1    0.27    0.89
  -7   3  -1   31.70    1.66
  -8   2   1   14.02    1.51
  -8   2  -1    2.69    1.05
  -9   1   1    1.89    1.29
  -9   1  -1    1.60    1.21
 -10   0   1    4.16    1.51
 -10   0  -1    0.77    1.33
 -11  -1   1    2.33    1.66
 -11  -1  -1    6.95    1.68
 -12  -2   1   11.21    2.09
 -12  -2  -1    0.16    1.52
 -13  -3   1    2.45    1.80
 -13  -3  -1   -0.65    1.65
 -14  -4   1    3.70    2.05
 -14  -4  -1    2.90    1.99
 -15  -5   1   14.85    2.28
 -15  -5  -1    0.09    1.33
 -16  -6   1    4.79    1.79
 -16  -6  -1    0.88    2.03
 -17  -7   1    2.92    1.82
 -17  -7  -1    0.06    2.01
 -18  -8   1   11.06    2.85
 -18  -8  -1    5.19    2.46
 -19  -9   1   -2.52    2.00
 -19  -9  -1   -1.12    1.52
 -20 -10   1    0.32    1.92
 -20 -10  -1   -0.54    1.60
 -21 -11   1   -0.37    1.85
 -21 -11  -1   -1.61    1.75
 -12 -22   2    1.12    2.47
 -12 -22  -2   -2.15    3.19
 -11 -21   2   14.02    3.26
 -11 -21  -2    0.10    2.23
 -10 -20   2    2.55    2.99
 -10 -20  -2    0.58    2.92
  -9 -19   2   -0.15    2.66
  -9 -19  -2    3.78    2.25
  -8 -18   2  128.57    7.04
  -8 -18  -2   -0.36    1.66
  -7 -17   2    8.33    2.71
  -7 -17  -2    2.00    1.81
  -6 -16   2    4.30    1.85
  -6 -16  -2    4.41    1.85
  -5 -15   2   44.53    3.76
  -5 -15  -2    3.36    1.92
  -4 -14   2    0.85    1.39
  -4 -14  -2   13.14    2.76
  -3 -13   2   18.81    2.29
   3  13   2   17.24    2.45
  -2 -12   2   32.45    2.61
   2  12   2    1.66    1.29
   1  11   2   70.74    3.40
   1  11  -2   21.78    2.24
   0  10   2   30.18    2.30
   0  10  -2   28.40    2.18
  -1   9   2   12.40    1.40
  -1   9  -2    0.48    1.07
  -2   8   2    1.76    0.96
  -2   8  -2   -0.02    0.80
  -3   7   2   65.84    2.46
  -3   7  -2    0.15    0.71
  -4   6   2  250.08    4.62
  -4   6  -2    6.45    0.79
  -5   5   2   15.68    1.28
  -5   5  -2  144.02    2.70
  -6   4   2  134.82    3.40
  -6   4  -2   -0.27    0.64
  -7   3   2   76.95    2.68
  -7   3  -2    5.89    1.02
  -8   2   2   21.81    1.75
  -8   2  -2   20.78    1.62
  -9   1   2   88.82    3.29
  -9   1  -2    1.30    1.09
 -10   0   2  142.80    4.25
 -10   0  -2    1.72    1.47
 -11  -1   2  121.15    4.42
 -11  -1  -2   40.37    2.62
 -12  -2   2  129.22    4.85
 -12  -2  -2   -0.17    1.57
 -13  -3   2   26.73    2.78
 -13  -3  -2    0.11    1.74
 -14  -4   2    9.32    2.33
 -14  -4  -2   14.96    2.47
 -15  -5   2   46.76    3.71
 -15  -5  -2    2.80    1.95
 -16  -6   2    2.05    2.06
 -16  -6  -2    2.94    2.16
 -17  -7   2    1.81    2.15
 -17  -7  -2    6.11    2.42
 -18  -8   2    8.31    2.62
 -18  -8  -2    0.66    1.58
 -19  -9   2   -2.19    2.15
 -19  -9  -2    0.73    1.70
 -20 -10   2    0.33    1.82
 -20 -10  -2   -0.90    1.58
 -21 -11   2   -3.21    1.59
 -21 -11  -2   -1.83    2.36
 -12 -22   3    0.39    2.99
 -12 -22  -3   -1.86    3.36
 -11 -21   3    0.72    2.33
 -11 -21  -3    0.82    2.28
 -10 -20   3    2.40    2.18
 -10 -20  -3    0.42    2.67
  -9 -19   3    4.18    2.37
  -9 -19  -3    0.08    2.47
  -8 -18   3   10.45    3.14
  -8 -18  -3    1.16    2.37
  -7 -17   3    0.65    2.34
  -7 -17  -3    1.20    1.65
  -6 -16   3    2.98    1.79
  -6 -16  -3    3.38    2.39
  -5 -15   3    2.03    2.11
  -5 -15  -3   -0.21    1.67
  -4 -14   3    5.73    1.73
   4  14   3    0.93    2.00
  -3 -13   3   15.89    2.31
   3  13   3   16.29    2.46
  -2 -12   3    2.82    1.65
   2  12   3   18.43    2.27
  -1 -11   3  123.86    4.51
   1  11   3    4.87    1.58
   0  10   3   19.34    2.01
   0  10  -3    8.73    1.33
  -1   9   3   20.42    1.81
  -1   9  -3    3.85    1.09
  -2   8   3   -0.35    0.65
  -2   8  -3    0.74    0.80
  -3   7   3    7.46    1.18
  -3   7  -3   11.65    1.07
  -4   6   3  129.91    3.43
  -4   6  -3    5.30    0.75
  -5   5   3  108.10    3.02
  -5   5  -3   47.59    1.44
  -6   4   3    6.14    1.16
  -6   4  -3    1.06    0.57
  -7   3   3   26.13    1.81
  -7   3  -3    1.59    0.76
  -8   2   3    4.85    1.31
  -8   2  -3    2.69    1.08
  -9   1   3    0.35    1.34
  -9   1  -3    0.37    1.02
 -10   0   3    1.88    1.15
 -10   0  -3    1.07    1.16
 -11  -1   3   11.75    2.06
 -11  -1  -3    1.58    1.65
 -12  -2   3    8.98    2.16
 -12  -2  -3    0.84    1.51
 -13  -3   3   14.52    2.46
 -13  -3  -3    1.21    1.73
 -14  -4   3   18.86    2.67
 -14  -4  -3    0.65    1.78
 -15  -5   3    3.18    1.67
 -15  -5  -3    0.72    1.74
 -16  -6   3   15.21    2.71
 -16  -6  -3    5.97    2.28
 -17  -7   3   19.94    3.16
 -17  -7  -3   -0.50    1.54
 -18  -8   3    1.34    1.70
 -18  -8  -3    8.45    2.60
 -19  -9   3    2.77    2.45
 -19  -9  -3    4.35    2.49
 -20 -10   3    1.85    1.93
 -20 -10  -3    0.23    1.71
 -21 -11   3   -0.22    2.05
 -21 -11  -3   -1.30    2.39
 -12 -22   4    6.59    3.67
 -12 -22  -4   -2.19    3.05
 -11 -21   4    2.04    2.93
 -11 -21  -4    1.86    2.42
 -10 -20   4    2.14    2.74
 -10 -20  -4    1.90    2.26
  -9 -19   4   23.48    3.38
  -9 -19  -4    3.15    2.08
  -8 -18   4    0.81    2.01
  -8 -18  -4   -1.92    2.05
  -7 -17   4    5.53    2.13
  -7 -17  -4    2.00    1.77
  -6 -16   4   27.84    3.22
  -6 -16  -4    0.53    1.76
  -5 -15   4    5.94    2.38
  -5 -15  -4   -0.12    2.27
  -4 -14   4    0.61    1.81
   4  14   4    1.47    1.78
  -3 -13   4   50.69    3.22
   3  13   4    7.08    2.23
  -2 -12   4    7.35    1.72
   2  12   4    0.85    1.51
  -1 -11   4    6.99    1.56
   1  11   4   12.52    1.68
   0 -10   4   41.32    2.48
   0  10   4   40.69    2.54
  -1   9   4    2.45    1.18
  -1   9  -4    4.70    1.17
  -2   8   4    2.48    0.88
  -2   8  -4   -0.68    0.70
  -3   7   4    6.41    1.17
  -3   7  -4    0.74    0.61
  -4   6   4   65.09    2.48
  -4   6  -4   17.72    1.05
  -5   5   4  322.11    5.50
  -5   5  -4    3.35    0.54
  -6   4   4    9.80    1.30
  -6   4  -4    8.20    0.65
  -7   3   4   71.37    2.82
  -7   3  -4    2.18    0.77
  -8   2   4   45.67    2.49
  -8   2  -4   -0.02    0.91
  -9   1   4   22.30    1.88
  -9   1  -4    0.13    0.91
 -10   0   4  309.21    6.60
 -10   0  -4   10.36    1.61
 -11  -1   4   91.09    3.97
 -11  -1  -4    0.59    1.35
 -12  -2   4    1.85    1.48
 -12  -2  -4    0.98    1.52
 -13  -3   4   87.52    4.25
 -14  -4   4    2.66    2.10
 -14  -4  -4    2.75    1.84
 -15  -5   4    2.10    2.09
 -15  -5  -4    0.78    1.75
 -16  -6   4   26.62    2.90
 -16  -6  -4   10.03    2.09
 -17  -7   4    8.23    2.22
 -17  -7  -4    2.04    2.08
 -18  -8   4    0.05    1.60
 -18  -8  -4    1.46    2.22
 -19  -9   4    1.30    2.41
 -19  -9  -4    2.30    2.40
 -20 -10   4   -0.20    1.74
 -20 -10  -4    3.59    2.08
 -21 -11   4   -1.45    2.07
 -12 -22   5    4.56    3.54
 -12 -22  -5    2.23    3.20
 -11 -21   5   -0.42    2.98
 -11 -21  -5   -0.93    2.79
 -10 -20   5    2.07    2.71
 -10 -20  -5    0.91    2.07
  -9 -19   5    4.80    2.73
  -9 -19  -5    2.03    2.02
  -8 -18   5    1.22    2.54
  -8 -18  -5   -0.01    1.66
  -7 -17   5    0.13    1.63
  -7 -17  -5   -0.16    1.63
  -6 -16   5    5.24    2.60
  -6 -16  -5    1.67    2.42
  -5 -15   5    5.34    2.40
   5  15   5    3.86    2.22
  -4 -14   5    0.40    1.76
   4  14   5    0.73    1.41
  -3 -13   5   12.95    2.21
   3  13   5    1.54    1.93
  -2 -12   5   11.47    1.86
   2  12   5    1.17    1.58
  -1 -11   5    7.16    1.23
   1  11   5   24.02    2.20
   0 -10   5    0.39    1.04
   0  10   5    0.82    1.01
   1  -9   5    0.65    0.89
  -1   9   5    4.15    1.28
   2  -8   5    6.65    0.96
  -2   8   5    0.67    1.02
  -3   7   5   23.86    1.69
  -3   7  -5    9.15    0.90
  -4   6   5   22.03    1.68
  -4   6  -5   -0.10    0.51
  -5   5   5  131.72    3.60
  -5   5  -5    5.77    0.53
  -6   4   5    2.62    0.92
  -6   4  -5    0.52    0.39
  -7   3   5    1.16    0.92
  -7   3  -5    4.04    0.79
  -8   2   5    6.97    1.58
  -8   2  -5    0.07    0.88
  -9   1   5    0.69    1.53
  -9   1  -5    1.35    1.11
 -10   0   5    9.36    1.93
 -10   0  -5    1.16    1.13
 -11  -1   5    3.37    1.47
 -11  -1  -5    0.78    1.24
 -12  -2   5   13.82    1.96
 -12  -2  -5    4.54    1.64
 -13  -3   5    6.74    2.31
 -13  -3  -5    3.91    1.74
 -14  -4   5    2.82    1.69
 -14  -4  -5    7.73    2.09
 -15  -5   5   21.15    2.66
 -15  -5  -5    2.02    1.78
 -16  -6   5   12.58    2.72
 -16  -6  -5    6.84    2.27
 -17  -7   5    2.77    1.80
 -17  -7  -5   15.67    2.82
 -18  -8   5   17.36    3.10
 -18  -8  -5    3.13    2.34
 -19  -9   5    5.57    2.72
 -19  -9  -5    0.31    2.20
 -20 -10   5    1.79    2.59
 -20 -10  -5    1.89    1.93
 -21 -11   5   -0.28    2.18
 -12 -22   6    4.55    2.89
 -11 -21   6   -0.93    2.10
 -11 -21  -6    3.41    3.03
 -10 -20   6    8.41    2.65
 -10 -20  -6    3.26    2.74
  -9 -19   6    4.67    2.31
  -9 -19  -6    0.94    1.90
  -8 -18   6   -1.13    2.29
  -8 -18  -6   16.99    3.39
  -7 -17   6    8.19    2.78
  -7 -17  -6    3.67    2.61
  -6 -16   6   -0.37    2.22
  -6 -16  -6    0.28    1.71
  -5 -15   6   -1.03    1.43
   5  15   6   11.54    2.33
  -4 -14   6    0.95    1.43
   4  14   6   -0.23    1.29
  -3 -13   6    0.64    1.23
   3  13   6    4.52    1.92
  -2 -12   6    3.78    1.23
   2  12   6   11.51    2.08
  -1 -11   6   -0.06    1.13
   1  11   6   19.31    2.24
   0 -10   6    1.63    1.03
   0  10   6    2.06    1.13
   1  -9   6    0.41    0.79
  -1   9   6    4.49    1.10
   2  -8   6   14.73    1.15
  -2   8   6    0.11    0.75
   3  -7   6    0.29    0.60
  -3   7   6    3.44    0.95
  -4   6   6    4.59    1.19
  -5   5   6  264.92    5.36
  -6   4   6    1.42    0.91
  -7   3   6    6.07    1.22
  -7   3  -6   42.45    1.31
  -8   2   6   87.42    3.32
  -8   2  -6   -0.44    0.92
  -9   1   6    1.46    1.53
  -9   1  -6   40.23    1.94
 -10   0   6    1.30    1.69
 -10   0  -6   61.14    2.65
 -11  -1   6  455.71    8.55
 -11  -1  -6    0.95    1.49
 -12  -2   6    4.84    2.11
 -13  -3   6    0.64    1.53
 -13  -3  -6   14.23    2.19
 -14  -4   6   50.14    3.89
 -14  -4  -6    0.89    1.71
 -15  -5   6    2.42    2.25
 -15  -5  -6   -0.43    1.66
 -16  -6   6    4.75    2.44
 -16  -6  -6    7.23    2.28
 -17  -7   6    8.08    2.69
 -17  -7  -6    1.27    2.06
 -18  -8   6    7.81    2.75
 -18  -8  -6    9.93    2.72
 -19  -9   6   37.09    4.27
 -19  -9  -6    3.66    2.41
 -20 -10   6   -1.41    2.44
 -21 -11   6    2.89    2.23
 -12 -22   7   -0.56    2.44
 -11 -21   7   -1.02    2.74
 -11 -21  -7    3.88    2.94
 -10 -20   7    2.91    2.88
 -10 -20  -7    5.73    2.92
  -9 -19   7   -1.31    2.33
  -9 -19  -7    2.20    2.46
  -8 -18   7    0.92    1.81
  -8 -18  -7    6.91    2.84
  -7 -17   7    1.82    1.78
  -7 -17  -7    8.89    2.56
  -6 -16   7    0.50    2.18
  -5 -15   7    0.00    1.52
   5  15   7    1.63    2.03
  -4 -14   7    1.96    1.99
   4  14   7    0.93    2.09
  -3 -13   7    2.05    1.77
   3  13   7    7.85    2.06
  -2 -12   7    0.27    1.48
   2  12   7    4.42    1.74
  -1 -11   7    5.16    1.19
   1  11   7    8.66    1.78
   0 -10   7    4.02    1.16
   0  10   7    4.18    1.23
   1  -9   7    2.40    0.86
  -1   9   7    3.42    1.09
   2  -8   7   67.27    2.14
  -2   8   7    4.64    1.31
   3  -7   7   36.67    1.37
  -3   7   7   -0.14    0.73
   4  -6   7   11.14    0.66
  -4   6   7   45.91    2.40
  -5   5   7    8.75    1.39
  -6   4   7    1.82    0.96
  -7   3   7    6.13    1.28
  -7   3  -7    2.92    0.68
  -8   2   7    4.44    1.66
  -8   2  -7    1.73    0.91
  -9   1   7    0.48    1.14
  -9   1  -7    6.31    1.21
 -10   0   7   -0.24    1.23
 -10   0  -7    0.92    1.01
 -11  -1  -7    2.83    1.33
 -12  -2   7    1.84    1.43
 -12  -2  -7    9.87    1.87
 -13  -3   7    5.21    2.20
 -13  -3  -7    7.90    1.86
 -14  -4   7    4.50    1.80
 -14  -4  -7    3.37    1.88
 -15  -5   7   -0.21    2.10
 -15  -5  -7    2.08    1.72
 -16  -6   7   12.01    2.30
 -16  -6  -7   11.18    2.12
 -17  -7   7   10.60    2.80
 -17  -7  -7   -0.05    1.50
 -18  -8   7    0.98    2.48
 -18  -8  -7   10.85    2.76
 -20 -10   7    2.71    2.86
 -21 -11   7   -0.76    1.88
 -11 -21   8   -2.48    2.85
 -11 -21  -8   -0.14    2.63
 -10 -20   8    2.01    2.16
 -10 -20  -8   21.43    3.97
  -9 -19   8   -1.27    1.71
  -9 -19  -8    4.46    2.61
  -8 -18   8    1.97    2.37
  -8 -18  -8    1.12    1.86
  -7 -17   8    3.80    1.94
  -7 -17  -8   38.17    4.47
  -6 -16   8   -1.07    1.96
   6  16   8    3.37    1.88
  -5 -15   8    0.82    1.46
   5  15   8   15.22    2.48
  -4 -14   8   -0.35    1.86
   4  14   8   21.18    2.79
  -3 -13   8    6.80    1.99
   3  13   8    1.51    1.31
  -2 -12   8    5.95    1.75
   2  12   8   19.49    2.52
  -1 -11   8   10.58    1.67
   1  11   8    1.59    1.60
   0 -10   8   60.22    2.72
   0  10   8   52.58    3.01
   1  -9   8    2.84    0.94
  -1   9   8   20.13    1.90
   2  -8   8   23.32    1.44
  -2   8   8    3.72    1.07
   3  -7   8  174.65    2.99
  -3   7   8   78.21    3.31
   4  -6   8   13.14    0.71
  -4   6   8    4.43    1.08
  -5   5   8   18.10    1.63
  -6   4   8   89.06    3.52
  -7   3   8    2.45    1.48
  -7   3  -8   35.10    1.08
  -8   2   8    0.06    1.51
  -8   2  -8  107.04    2.48
  -9   1   8    6.74    1.77
  -9   1  -8  111.18    3.02
 -10   0   8   -0.41    1.78
 -10   0  -8   27.44    1.87
 -11  -1  -8   96.82    3.62
 -12  -2   8   14.02    2.08
 -12  -2  -8  101.85    4.07
 -13  -3   8    1.78    2.05
 -13  -3  -8    4.39    1.69
 -14  -4   8    0.67    2.08
 -14  -4  -8   45.10    3.35
 -15  -5   8   12.33    2.26
 -15  -5  -8   -0.62    1.63
 -16  -6   8    0.28    2.11
 -16  -6  -8    1.27    1.93
 -17  -7   8    1.20    1.71
 -17  -7  -8   15.99    2.88
 -18  -8   8    5.68    2.14
 -18  -8  -8    3.67    2.30
 -19  -9   8    3.25    2.09
 -20 -10   8    0.16    2.55
 -21 -11   8   -1.34    1.92
 -11 -21   9   -1.57    2.18
 -11 -21  -9    1.15    2.72
 -10 -20   9   -2.21    2.53
 -10 -20  -9    1.67    2.55
  -9 -19   9    0.99    2.51
  -9 -19  -9    2.54    1.96
  -8 -18   9   -0.69    1.55
  -8 -18  -9    2.75    2.14
  -7 -17   9   -0.53    1.48
  -7 -17  -9    7.55    3.02
  -6 -16   9   -0.81    1.91
   6  16   9   -0.36    1.94
  -5 -15   9    0.34    1.44
   5  15   9   14.53    2.91
  -4 -14   9   -0.10    1.23
   4  14   9   22.33    2.72
  -3 -13   9    9.28    1.64
   3  13   9    4.12    2.00
  -2 -12   9   12.37    1.68
   2  12   9   34.66    2.86
  -1 -11   9    4.57    1.43
   1  11   9   39.39    2.97
   0 -10   9    2.73    1.12
   0  10   9    1.27    1.08
   1  -9   9   28.97    1.72
  -1   9   9    7.87    1.40
   2  -8   9    4.49    0.78
  -2   8   9  119.63    4.13
   3  -7   9    4.36    0.78
  -3   7   9    5.17    1.17
   4  -6   9    6.57    0.62
  -4   6   9    0.18    0.82
  -5   5   9   16.68    1.80
  -6   4   9    9.21    1.70
  -7   3   9   -1.86    1.40
  -8   2   9    5.71    1.44
  -8   2  -9    1.43    0.79
  -9   1   9    2.00    1.28
  -9   1  -9    0.60    0.88
 -10   0   9    0.64    1.80
 -10   0  -9    0.17    1.03
 -11  -1   9    0.92    1.41
 -11  -1  -9    1.40    1.20
 -12  -2   9    3.28    2.14
 -12  -2  -9    6.80    1.61
 -13  -3   9    0.16    1.49
 -13  -3  -9   11.39    1.98
 -14  -4   9    1.94    1.69
 -14  -4  -9   16.37    2.33
 -15  -5   9    6.38    2.36
 -15  -5  -9   -0.01    1.60
 -16  -6   9    0.58    2.10
 -16  -6  -9    5.79    2.22
 -17  -7   9    1.52    1.79
 -17  -7  -9   17.60    2.98
 -18  -8   9    5.31    2.07
 -19  -9   9    1.65    1.92
 -20 -10   9   -2.17    2.38
 -21 -11   9   -0.30    2.07
 -11 -21  10   -0.82    2.90
 -11 -21 -10    9.81    3.50
 -10 -20  10   -1.11    2.00
 -10 -20 -10    1.18    2.72
  -9 -19  10   -1.81    2.42
  -9 -19 -10   26.27    3.87
  -8 -18  10    3.52    2.06
  -8 -18 -10   15.03    3.47
  -7 -17  10    0.81    2.14
   7  17  10    7.03    1.95
  -6 -16  10   -0.17    1.98
   6  16  10   32.66    3.66
  -5 -15  10   13.15    2.12
   5  15  10    0.63    1.63
  -4 -14  10   10.43    2.18
   4  14  10   17.19    2.74
  -3 -13  10   32.70    2.75
   3  13  10   58.67    3.77
  -2 -12  10   29.82    2.21
   2  12  10    2.38    1.37
  -1 -11  10    0.72    0.88
   1  11  10   32.44    2.76
   0 -10  10   22.13    1.71
   0  10  10   25.92    2.26
   1  -9  10   20.86    1.49
  -1   9  10    0.32    1.27
   2  -8  10    0.78    0.68
  -2   8  10    4.85    1.44
   3  -7  10   30.58    1.30
  -3   7  10    3.83    1.38
   4  -6  10    9.37    0.75
  -4   6  10    3.28    1.10
  -5   5  10    2.40    1.29
  -6   4  10   14.85    1.76
  -7   3  10    2.95    1.60
  -8   2  10   -0.76    1.17
  -8   2 -10  112.22    2.47
  -9   1  10    1.69    1.72
  -9   1 -10    2.44    0.96
 -10   0  10   -0.09    1.30
 -10   0 -10    5.44    1.21
 -11  -1  10    6.61    2.22
 -11  -1 -10  118.40    3.90
 -12  -2  10    1.03    1.49
 -12  -2 -10   10.79    1.92
 -13  -3  10    1.51    2.10
 -13  -3 -10   13.65    2.08
 -14  -4  10    2.17    2.11
 -14  -4 -10   48.43    3.36
 -15  -5  10    3.97    1.77
 -15  -5 -10    0.55    1.59
 -16  -6  10    1.90    1.70
 -16  -6 -10    4.14    1.61
 -17  -7  10   -0.54    2.24
 -17  -7 -10   11.36    2.65
 -18  -8  10    1.44    1.76
 -19  -9  10    0.02    2.25
 -21 -11  10   -1.73    1.83
 -11 -21  11   -1.31    2.83
 -11 -21 -11    4.74    3.08
 -10 -20  11   -3.96    2.35
 -10 -20 -11    5.12    2.89
  -9 -19  11   -2.26    1.71
  -9 -19 -11    3.81    2.36
  -8 -18  11   -0.90    2.34
  -8 -18 -11    6.59    2.93
  -7 -17  11   -1.06    2.09
   7  17  11   -0.99    1.57
  -6 -16  11    6.04    2.31
   6  16  11    5.72    1.98
  -5 -15  11    3.93    2.03
   5  15  11    3.34    1.84
  -4 -14  11    4.06    1.85
   4  14  11    5.01    1.73
  -3 -13  11   58.01    3.39
   3  13  11   42.76    3.34
  -2 -12  11    0.11    1.00
   2  12  11   19.87    2.68
  -1 -11  11   42.66    2.52
   1  11  11    1.38    1.58
   0 -10  11   47.52    2.35
   0  10  11   52.42    3.30
   1  -9  11    7.02    1.09
  -1   9  11    3.03    1.24
   2  -8  11   13.07    1.21
  -2   8  11    0.38    0.89
   3  -7  11  231.42    3.55
  -3   7  11   17.91    2.00
   4  -6  11    9.90    0.81
  -4   6  11   16.92    1.96
  -5   5  11    0.56    0.98
  -6   4  11    8.13    1.80
  -7   3  11   -0.53    1.07
  -8   2  11    0.65    1.62
  -8   2 -11   -1.23    0.66
  -9   1  11    1.75    1.83
  -9   1 -11    0.04    0.73
 -10   0  11    0.38    1.80
 -11  -1  11    1.56    1.58
 -11  -1 -11    0.98    1.27
 -12  -2  11    0.21    2.07
 -12  -2 -11   11.58    1.71
 -13  -3  11    2.17    1.73
 -13  -3 -11    3.63    1.51
 -14  -4  11   -1.07    1.49
 -14  -4 -11    0.94    1.48
 -15  -5  11    0.95    2.14
 -15  -5 -11    1.74    1.63
 -16  -6  11   -0.74    2.10
 -16  -6 -11    8.78    2.19
 -17  -7  11   -0.60    2.14
 -18  -8  11   -0.67    2.25
 -19  -9  11   -0.31    2.35
 -20 -10  11   -0.95    2.52
 -11 -21  12   -0.35    2.10
 -11 -21 -12    0.04    2.63
 -10 -20  12   -2.66    2.41
 -10 -20 -12    9.97    3.38
  -9 -19  12   16.76    3.42
  -9 -19 -12   17.95    3.60
  -8 -18  12   -1.56    2.25
  -8 -18 -12   16.89    3.77
  -7 -17  12    0.79    1.65
   7  17  12    3.70    1.95
  -6 -16  12   37.62    3.56
   6  16  12   22.62    2.91
  -5 -15  12    1.44    1.92
   5  15  12    8.01    2.40
  -4 -14  12    0.50    1.33
   4  14  12    3.84    1.68
  -3 -13  12   84.63    3.86
   3  13  12   88.49    4.72
  -2 -12  12    1.26    1.11
   2  12  12   23.23    2.61
  -1 -11  12   10.59    1.43
   1  11  12    8.02    1.68
   0 -10  12    8.86    1.38
   0  10  12   11.57    1.77
   1  -9  12   39.08    1.97
  -1   9  12    5.97    1.73
   2  -8  12    5.46    0.94
  -2   8  12   51.49    3.02
   3  -7  12    9.09    1.10
  -3   7  12    2.86    1.37
   4  -6  12  165.73    2.45
  -4   6  12   67.92    3.32
  -5   5  12   27.05    2.20
  -6   4  12    7.14    1.50
  -7   3  12   50.11    2.99
  -8   2  12   27.96    2.65
  -8   2 -12    0.39    0.73
  -9   1  12    1.98    1.46
  -9   1 -12    2.81    0.98
 -10   0  12   37.17    3.02
 -10   0 -12  146.63    3.96
 -11  -1  12   -0.34    2.04
 -11  -1 -12    7.10    1.40
 -12  -2  12    3.27    1.75
 -12  -2 -12    0.99    1.24
 -13  -3  12    7.59    1.97
 -13  -3 -12   52.19    3.28
 -14  -4  12    0.57    1.58
 -14  -4 -12    1.37    1.49
 -15  -5  12   -0.98    2.02
 -15  -5 -12   -0.78    1.40
 -16  -6  12   -0.19    2.10
 -17  -7  12   -0.73    1.58
 -18  -8  12    0.14    2.36
 -19  -9  12   -0.33    2.45
 -20 -10  12   -2.47    2.43
 -11 -21  13   -4.42    2.68
 -11 -21 -13    0.26    2.01
 -10 -20  13   -1.56    1.79
 -10 -20 -13    4.20    3.02
  -9 -19  13    0.36    1.95
  -9 -19 -13    2.20    2.32
  -8 -18  13   -2.43    1.53
  -7 -17  13    2.34    1.76
   7  17  13    0.54    1.63
  -6 -16  13    1.38    2.06
   6  16  13    1.72    1.80
  -5 -15  13    2.45    2.04
   5  15  13    4.34    2.10
  -4 -14  13    5.61    2.04
   4  14  13   23.84    3.05
  -3 -13  13   34.37    2.88
   3  13  13    4.47    2.03
  -2 -12  13   18.91    1.86
   2  12  13  126.20    5.59
  -1 -11  13   46.01    2.59
   1  11  13   72.02    3.98
   0 -10  13    7.55    1.31
   0  10  13    9.10    1.69
   1  -9  13   41.57    2.04
  -1   9  13   26.47    2.38
   2  -8  13    1.73    0.98
  -2   8  13  204.29    5.98
   3  -7  13    2.44    0.85
  -3   7  13   37.76    2.63
   4  -6  13   49.63    1.48
  -4   6  13   48.90    2.99
  -5   5  13   90.33    3.84
  -6   4  13   26.00    2.60
  -7   3  13    1.63    1.31
  -7   3 -13    8.57    0.67
  -8   2  13   11.30    2.21
  -8   2 -13    2.92    0.76
  -9   1  13    5.64    1.71
  -9   1 -13    1.29    0.90
  -9   1 -13    1.40    0.89
 -10   0  13    2.08    1.62
 -10   0 -13   -0.50    1.03
 -11  -1  13    3.64    1.62
 -11  -1 -13   -0.43    1.01
 -12  -2  13    0.54    2.14
 -12  -2 -13    6.77    1.59
 -13  -3  13   -0.34    2.12
 -13  -3 -13    0.68    1.56
 -14  -4  13    2.55    2.23
 -14  -4 -13    2.76    1.55
 -15  -5  13    0.84    1.68
 -16  -6  13   -0.68    1.65
 -17  -7  13   -0.32    1.63
 -18  -8  13   -1.08    2.25
 -19  -9  13   -1.90    2.45
 -20 -10  13   -2.77    2.37
 -11 -21  14    0.46    2.26
 -11 -21 -14    3.04    2.33
 -10 -20  14    5.33    2.97
 -10 -20 -14    7.12    3.31
  -9 -19  14    3.96    2.75
  -9 -19 -14    5.07    2.58
  -8 -18  14    4.55    2.56
   8  18  14   12.66    3.08
  -7 -17  14   55.75    4.03
   7  17  14    0.63    1.64
  -6 -16  14    4.52    2.19
   6  16  14    1.39    2.32
  -5 -15  14    0.68    1.35
   5  15  14    2.24    1.57
  -4 -14  14   15.65    2.10
   4  14  14    4.80    2.17
  -3 -13  14   15.62    1.96
   3  13  14    0.02    1.29
  -2 -12  14    7.79    1.41
   2  12  14   89.54    4.84
  -1 -11  14   72.79    3.12
   1  11  14    6.90    1.97
   0 -10  14    3.69    1.21
   0  10  14    4.80    1.80
   1  -9  14    4.51    1.09
  -1   9  14   12.33    1.84
   2  -8  14    2.55    1.08
  -2   8  14   26.36    2.38
   3  -7  14   45.57    1.81
  -3   7  14   66.57    3.45
   4  -6  14   71.47    1.81
  -4   6  14   14.32    2.08
  -5   5  14   70.13    3.51
  -6   4  14  120.70    4.64
  -7   3  14   12.35    2.22
  -7   3 -14   19.25    0.85
  -8   2  14   73.17    3.92
  -8   2 -14   11.20    0.92
  -9   1  14   28.76    2.91
  -9   1 -14    8.44    1.08
 -10   0  14    4.92    2.21
 -10   0 -14   18.99    1.65
 -11  -1  14   56.07    3.40
 -11  -1 -14    0.85    1.25
 -12  -2  14    9.53    2.06
 -12  -2 -14   34.21    2.66
 -13  -3  14   11.11    2.20
 -13  -3 -14    0.25    1.60
 -14  -4  14    6.72    1.97
 -15  -5  14    0.71    2.22
 -16  -6  14   -0.24    1.60
 -17  -7  14    0.97    2.39
 -18  -8  14   -1.45    1.66
 -19  -9  14   -0.44    1.79
 -20 -10  14   -3.01    1.73
 -11 -21  15   -1.80    2.75
 -11 -21 -15    1.69    2.27
 -10 -20  15    0.12    2.01
 -10 -20 -15    1.42    2.84
  -9 -19  15    1.98    1.99
  -9 -19 -15    4.50    2.36
  -8 -18  15    1.09    2.37
   8  18  15   -0.46    2.39
  -7 -17  15    8.71    2.61
   7  17  15   -0.15    2.03
  -6 -16  15    5.07    1.77
   6  16  15    8.20    2.70
  -5 -15  15    3.19    1.52
   5  15  15    2.03    1.64
  -4 -14  15    4.33    1.48
   4  14  15   16.94    2.79
  -3 -13  15   62.90    3.48
   3  13  15   18.47    2.49
  -2 -12  15   13.55    1.93
   2  12  15   30.44    3.17
  -1 -11  15   85.90    3.41
   1  11  15    5.79    1.58
   0 -10  15   59.79    2.71
   0  10  15   60.26    3.83
   1  -9  15   22.69    1.67
  -1   9  15   14.43    1.99
   2  -8  15    6.71    1.22
  -2   8  15    6.45    1.53
   3  -7  15   91.91    2.51
  -3   7  15   78.42    3.82
  -4   6  15   91.05    4.08
   5  -5  15    4.66    0.52
  -5   5  15    6.95    1.83
  -6   4  15   20.11    2.19
  -7   3  15   34.13    2.93
  -8   2  15    3.17    2.01
  -8   2 -15    1.46    0.74
  -9   1  15    3.02    2.07
  -9   1 -15    0.81    0.82
 -10   0  15    2.07    2.22
 -10   0 -15    0.59    0.88
 -11  -1  15    5.69    2.26
 -11  -1 -15    0.97    0.99
 -12  -2  15    1.66    1.67
 -12  -2 -15    3.76    1.62
 -13  -3  15   21.42    3.06
 -14  -4  15    1.35    1.62
 -15  -5  15   -0.65    2.22
 -16  -6  15   10.86    2.84
 -17  -7  15    3.59    2.54
 -18  -8  15   -1.73    1.65
 -19  -9  15    1.88    2.04
 -20 -10  15   -1.00    1.82
 -11 -21  16    0.05    2.80
 -11 -21 -16    1.38    2.30
 -10 -20  16    1.13    2.64
 -10 -20 -16    2.14    2.44
  -9 -19  16    5.90    2.32
  -9 -19 -16    0.99    2.14
  -8 -18  16   34.09    3.47
   8  18  16    0.45    2.19
  -7 -17  16   12.44    2.73
   7  17  16    2.23    1.75
  -6 -16  16    1.76    1.50
   6  16  16    0.96    2.06
  -5 -15  16   22.45    2.45
   5  15  16    0.67    1.53
  -4 -14  16   -0.08    1.62
   4  14  16   21.89    2.80
  -3 -13  16    4.25    1.82
   3  13  16   -0.09    1.39
  -2 -12  16   37.94    2.69
   2  12  16    6.85    2.21
  -1 -11  16   25.54    2.20
   1  11  16   17.00    2.26
   0 -10  16   24.72    1.92
   0  10  16   27.52    2.91
   1  -9  16    0.81    1.10
  -1   9  16   33.16    2.79
   2  -8  16    2.44    1.16
  -2   8  16    5.21    1.81
   3  -7  16   21.68    1.44
  -3   7  16  211.38    6.39
   4  -6  16    2.19    0.79
  -4   6  16   43.22    2.99
  -5   5  16   14.19    2.19
  -6   4  16  366.82    8.38
  -7   3  16    3.92    1.99
  -8   2  16    0.48    2.00
  -9   1  16  238.79    6.73
  -9   1 -16    4.17    0.99
 -10   0  16    6.88    1.93
 -10   0 -16    0.63    0.87
 -11  -1  16    4.87    1.87
 -12  -2  16  152.36    5.78
 -13  -3  16    5.79    1.94
 -14  -4  16    9.71    2.57
 -15  -5  16   38.92    3.41
 -16  -6  16    0.86    2.29
 -17  -7  16    4.66    2.04
 -18  -8  16    0.51    2.34
 -19  -9  16    3.06    2.12
 -20 -10  16   -0.78    1.94
 -11 -21  17   -1.08    1.88
 -11 -21 -17    5.21    3.21
 -10 -20  17   -1.49    2.27
 -10 -20 -17    2.66    2.44
  -9 -19  17    2.34    2.56
  -8 -18  17    6.39    2.13
  -7 -17  17   -0.37    2.15
   7  17  17    1.40    1.89
  -6 -16  17    1.13    1.53
   6  16  17   -0.65    1.99
  -5 -15  17    8.94    2.21
   5  15  17    1.83    1.67
  -4 -14  17    0.37    1.68
   4  14  17    1.20    1.55
  -3 -13  17    8.01    2.02
   3  13  17    0.30    1.52
  -2 -12  17   16.12    2.05
   2  12  17   33.09    3.36
  -1 -11  17    8.63    1.37
   1  11  17   21.97    2.56
   0 -10  17    0.65    1.20
   0  10  17    0.88    1.72
   1  -9  17    4.58    1.24
  -1   9  17    3.40    1.77
   2  -8  17    9.81    1.42
  -2   8  17  111.68    4.84
   3  -7  17   -0.25    0.96
  -3   7  17    5.86    1.53
   4  -6  17    9.50    1.04
  -4   6  17   37.04    2.86
  -5   5  17   80.12    4.02
  -6   4  17   19.53    2.30
  -7   3  17    9.12    2.27
  -8   2  17    8.06    2.34
  -9   1  17    5.44    1.87
 -10   0  17    2.62    1.73
 -11  -1  17    4.83    1.88
 -12  -2  17    2.37    1.74
 -13  -3  17    2.36    1.71
 -14  -4  17    9.57    2.17
 -15  -5  17    8.82    2.19
 -16  -6  17   -0.05    1.66
 -17  -7  17   10.75    2.43
 -18  -8  17    5.01    2.60
 -19  -9  17    3.65    2.14
 -20 -10  17    0.37    2.01
 -11 -21  18    4.33    2.99
 -10 -20  18   -1.25    2.28
 -10 -20 -18    4.62    2.54
  -9 -19  18    2.95    1.96
   9  19  18    1.25    2.47
  -8 -18  18   21.05    3.27
   8  18  18    0.11    1.76
  -7 -17  18    2.69    1.73
   7  17  18    3.75    2.19
  -6 -16  18    3.39    1.62
   6  16  18   14.60    2.99
  -5 -15  18    3.83    1.97
   5  15  18    1.71    1.58
  -4 -14  18   -0.44    1.12
   4  14  18   -0.86    1.41
  -3 -13  18   20.91    2.36
   3  13  18    2.46    1.68
  -2 -12  18    6.44    1.69
   2  12  18    1.09    1.98
  -1 -11  18    0.95    1.02
   1  11  18    2.51    1.49
   0 -10  18    7.01    1.49
   0  10  18    6.35    1.80
   1  -9  18    1.40    1.42
  -1   9  18    0.67    1.28
   2  -8  18   11.48    1.54
  -2   8  18    1.20    1.71
   3  -7  18    3.99    1.14
  -3   7  18    4.45    1.48
   4  -6  18    0.57    0.79
  -4   6  18   51.30    3.37
  -5   5  18    1.62    1.35
  -6   4  18   10.82    1.97
  -7   3  18   97.52    4.55
  -8   2  18   -1.09    2.05
  -9   1  18    0.82    1.66
 -10   0  18  176.11    6.27
 -11  -1  18    7.84    2.59
 -12  -2  18   24.92    2.76
 -13  -3  18   80.35    4.54
 -14  -4  18    1.22    1.68
 -15  -5  18    9.62    2.80
 -16  -6  18    8.02    2.22
 -17  -7  18    2.01    1.85
 -18  -8  18    4.75    2.58
 -19  -9  18   -1.47    2.22
 -20 -10  18   -0.76    1.92
 -11 -21  19   -1.00    1.95
 -10 -20  19   -2.67    2.28
 -10 -20 -19    5.68    3.17
  -9 -19  19   -0.71    2.29
   9  19  19    0.32    1.92
  -8 -18  19   -0.54    2.09
   8  18  19    2.30    1.99
  -7 -17  19    0.43    1.51
   7  17  19    0.47    1.94
  -6 -16  19   -0.85    1.28
   6  16  19    6.41    2.05
  -5 -15  19    0.13    1.69
   5  15  19    6.21    1.96
  -4 -14  19   -0.19    1.55
   4  14  19   -0.92    1.31
  -3 -13  19    7.92    1.90
   3  13  19    1.30    1.66
  -2 -12  19    3.13    1.60
   2  12  19   -0.41    1.88
  -1 -11  19   -0.12    0.99
   1  11  19   -0.86    1.79
   0 -10  19    3.03    1.44
   0  10  19    2.72    1.57
   1  -9  19    0.35    1.25
  -1   9  19   12.85    2.08
   2  -8  19   12.89    1.44
  -2   8  19    0.39    1.33
   3  -7  19    7.71    1.28
  -3   7  19   -1.24    1.54
  -4   6  19   13.89    2.10
  -5   5  19   -0.10    1.76
  -6   4  19    7.49    2.27
  -7   3  19    2.77    1.67
  -8   2  19    1.25    2.17
  -9   1  19    0.48    1.66
 -10   0  19    6.95    2.52
 -11  -1  19    3.05    2.38
 -12  -2  19    5.62    2.44
 -13  -3  19   16.93    2.79
 -14  -4  19    1.96    2.26
 -15  -5  19    1.88    1.82
 -16  -6  19    8.18    2.67
 -17  -7  19    2.06    2.45
 -18  -8  19    1.98    2.50
 -19  -9  19    3.39    2.61
 -10 -20  20    1.01    2.37
 -10 -20 -20    3.74    3.07
  -9 -19  20    5.94    2.52
   9  19  20    2.49    2.21
  -8 -18  20   -1.69    1.45
   8  18  20   14.66    3.29
  -7 -17  20   -0.22    1.39
   7  17  20    1.62    2.46
  -6 -16  20   -0.89    1.23
   6  16  20   14.45    2.69
  -5 -15  20    0.50    1.74
   5  15  20   57.70    4.68
  -4 -14  20    2.32    1.72
   4  14  20    1.97    2.04
  -3 -13  20    0.62    1.56
   3  13  20    4.38    1.90
  -2 -12  20    0.29    1.55
   2  12  20    7.92    2.40
  -1 -11  20    2.74    1.52
   1  11  20   -0.33    1.40
   0 -10  20    1.33    1.40
   0  10  20    1.36    1.99
   1  -9  20    2.07    1.29
  -1   9  20   12.05    2.43
   2  -8  20    8.80    1.36
  -2   8  20    2.76    2.00
   3  -7  20    0.11    1.08
  -3   7  20   -0.24    1.21
  -4   6  20    0.47    1.35
  -5   5  20   13.78    2.17
  -6   4  20    7.10    1.87
  -7   3  20    4.14    2.29
  -8   2  20    7.56    2.51
  -9   1  20    3.25    2.38
 -10   0  20   38.75    3.27
 -11  -1  20   37.46    3.25
 -12  -2  20    2.28    2.29
 -13  -3  20   22.00    2.66
 -14  -4  20    0.36    1.62
 -15  -5  20    1.84    1.80
 -16  -6  20    3.56    2.45
 -17  -7  20    3.92    2.58
 -18  -8  20   -0.86    1.79
 -19  -9  20   -2.63    2.40
 -10 -20  21   -0.43    2.44
 -10 -20 -21    6.10    2.79
  -9 -19  21    0.08    1.68
   9  19  21    2.23    2.49
  -8 -18  21   -0.89    2.00
   8  18  21    0.97    2.56
  -7 -17  21    0.83    2.02
   7  17  21    1.22    2.28
  -6 -16  21    0.09    1.33
   6  16  21    1.05    1.74
  -5 -15  21    1.42    1.75
   5  15  21   30.53    3.74
  -4 -14  21    4.95    1.80
   4  14  21    6.01    2.42
  -3 -13  21   -0.02    1.58
   3  13  21   -0.72    1.88
  -2 -12  21    4.12    1.60
   2  12  21   18.48    2.63
  -1 -11  21   13.81    1.97
   1  11  21   10.95    2.25
   0 -10  21    0.12    1.40
   0  10  21   -0.51    1.38
   1  -9  21   14.19    1.76
  -1   9  21   25.03    2.79
   2  -8  21  124.51    3.62
  -2   8  21    3.16    1.65
  -3   7  21    0.15    1.30
  -4   6  21    0.73    1.37
  -5   5  21   -0.32    1.37
  -6   4  21    0.27    2.03
  -7   3  21    0.95    2.22
  -8   2  21   -1.06    2.15
  -9   1  21    1.57    2.34
 -10   0  21    0.87    1.77
 -11  -1  21    2.58    1.82
 -12  -2  21    0.46    1.65
 -13  -3  21    1.72    1.68
 -14  -4  21   -1.28    1.48
 -15  -5  21    0.23    1.62
 -16  -6  21   -0.04    1.63
 -17  -7  21    2.21    1.90
 -18  -8  21    2.36    2.01
 -19  -9  21   -1.24    2.51
 -10 -20  22    2.65    2.06
  -9 -19  22   -2.62    2.07
   9  19  22    2.69    2.02
  -8 -18  22   -1.58    1.94
   8  18  22   10.88    2.87
  -7 -17  22   -1.18    1.83
   7  17  22    5.72    2.25
  -6 -16  22    1.58    1.46
   6  16  22   23.65    3.55
  -5 -15  22    1.46    1.71
   5  15  22   72.58    5.12
  -4 -14  22   42.07    2.96
   4  14  22    4.14    1.99
  -3 -13  22    0.69    1.14
   3  13  22    2.43    1.69
  -2 -12  22    1.00    1.55
   2  12  22   59.50    4.47
  -1 -11  22   27.87    2.37
   1  11  22   10.72    2.74
   0 -10  22    9.10    1.69
   0  10  22   11.68    2.30
   1  -9  22   16.73    1.86
  -1   9  22   30.45    3.10
  -2   8  22   22.73    2.80
  -3   7  22   15.68    2.36
  -4   6  22    4.94    2.18
  -5   5  22    4.04    2.17
  -6   4  22    1.92    1.63
  -7   3  22   12.05    2.35
  -8   2  22   15.37    2.87
  -9   1  22   -1.36    2.30
 -10   0  22    0.09    1.77
 -11  -1  22    5.79    2.49
 -12  -2  22    7.14    2.09
 -13  -3  22    5.19    2.38
 -14  -4  22    1.05    1.60
 -15  -5  22   -2.37    1.97
 -16  -6  22   -1.25    1.50
 -17  -7  22    3.47    1.93
 -18  -8  22    1.13    1.93
 -19  -9  22   -2.37    2.35
 -10 -20  23   -2.43    2.47
  -9 -19  23   -1.83    1.63
   9  19  23   -1.44    2.44
  -8 -18  23   -0.03    1.57
   8  18  23    1.57    2.82
  -7 -17  23   -0.45    2.01
   7  17  23    3.79    1.99
  -6 -16  23    0.80    1.42
   6  16  23    5.46    2.12
  -5 -15  23    2.08    1.41
   5  15  23    4.96    2.08
  -4 -14  23   12.74    2.17
   4  14  23   14.09    3.09
  -3 -13  23    9.31    1.93
   3  13  23   31.49    3.42
  -2 -12  23    6.16    1.71
   2  12  23   10.36    2.64
  -1 -11  23   17.07    2.13
   1  11  23   51.08    4.08
   0 -10  23   57.90    3.02
   0  10  23   73.88    4.71
   1  -9  23   31.59    2.22
  -1   9  23   42.29    3.89
  -2   8  23   26.51    3.07
  -3   7  23   21.23    2.67
  -4   6  23   17.08    2.82
  -5   5  23   -0.77    1.48
  -6   4  23    5.50    1.90
  -7   3  23    1.22    1.78
  -8   2  23    1.78    1.75
  -9   1  23    2.15    2.46
 -10   0  23    6.98    2.11
 -11  -1  23    2.74    2.28
 -12  -2  23    1.09    2.17
 -13  -3  23   -0.03    2.14
 -14  -4  23    0.56    2.14
 -15  -5  23   -2.19    1.97
 -16  -6  23    0.26    1.64
 -17  -7  23   -0.21    1.65
 -18  -8  23   -0.39    2.24
 -19  -9  23    0.46    1.88
 -10 -20  24    0.42    1.94
  -9 -19  24   -1.49    2.12
   9  19  24    0.95    2.72
  -8 -18  24    1.76    1.66
   8  18  24   -0.29    2.63
  -7 -17  24    0.29    1.42
   7  17  24   31.47    4.04
  -6 -16  24   -0.66    1.75
   6  16  24    1.24    1.72
  -5 -15  24   30.56    2.69
   5  15  24    3.40    2.45
  -4 -14  24    4.74    1.85
   4  14  24   40.98    4.43
  -3 -13  24   -0.31    1.60
   3  13  24   14.03    2.96
  -2 -12  24   20.62    2.29
   2  12  24   13.06    2.39
  -1 -11  24    8.40    1.80
   1  11  24   33.10    3.75
   0 -10  24   19.83    2.10
   0  10  24   34.82    3.71
  -1   9  24   46.00    3.84
  -2   8  24    1.62    1.75
  -3   7  24   29.07    3.08
  -4   6  24   22.79    2.86
  -5   5  24    4.59    2.35
  -6   4  24   87.37    5.04
  -7   3  24   25.40    3.41
  -8   2  24    9.78    2.69
  -9   1  24  110.81    5.63
 -10   0  24   16.72    3.05
 -11  -1  24    2.55    2.33
 -12  -2  24   11.55    2.68
 -13  -3  24    0.49    1.68
 -14  -4  24    1.07    2.15
 -15  -5  24    1.44    1.73
 -16  -6  24   -1.60    1.95
 -17  -7  24   -3.30    1.92
 -18  -8  24   -0.32    2.27
 -19  -9  24    0.25    1.85
  -9 -19  25   -4.94    2.01
   9  19  25    0.84    2.02
  -8 -18  25    1.08    2.16
   8  18  25    0.38    2.14
  -7 -17  25   -0.98    1.36
   7  17  25    1.35    1.78
  -6 -16  25    1.05    1.87
   6  16  25    4.27    2.64
  -5 -15  25   10.04    1.86
   5  15  25    2.13    1.81
  -4 -14  25    3.52    1.88
   4  14  25   10.22    2.58
  -3 -13  25    4.14    1.72
   3  13  25   21.47    3.04
  -2 -12  25   10.73    1.98
   2  12  25   34.52    3.84
  -1 -11  25   26.98    2.43
   1  11  25   23.80    3.06
   0  10  25   15.83    2.65
  -1   9  25   44.01    3.83
  -2   8  25   47.49    4.00
  -3   7  25    9.06    2.66
  -4   6  25   71.19    4.61
  -5   5  25   67.68    4.41
  -6   4  25    2.97    1.81
  -7   3  25   11.00    2.82
  -8   2  25   11.07    2.77
  -9   1  25    6.36    2.54
 -10   0  25    0.17    2.27
 -11  -1  25    0.19    1.68
 -12  -2  25    3.22    2.34
 -13  -3  25   -0.54    1.56
 -14  -4  25    0.77    1.72
 -15  -5  25    2.35    1.84
 -16  -6  25   -1.08    2.13
 -17  -7  25   -1.23    2.09
 -18  -8  25   -0.85    2.14
  -9 -19  26    2.95    1.90
   9  19  26    7.90    3.15
  -8 -18  26    5.30    2.35
   8  18  26   -1.04    2.57
  -7 -17  26    0.63    1.87
   7  17  26   -0.54    2.23
  -6 -16  26   12.66    2.47
   6  16  26   37.36    4.06
  -5 -15  26   16.89    2.51
   5  15  26    2.00    2.29
  -4 -14  26    3.73    1.89
   4  14  26    0.60    2.35
  -3 -13  26   10.93    1.76
   3  13  26   34.71    3.96
  -2 -12  26    4.85    1.68
   2  12  26    2.23    1.75
   1  11  26   11.33    2.86
   0  10  26   17.16    2.72
  -1   9  26    4.26    1.88
  -2   8  26    4.42    2.02
  -3   7  26    1.23    2.23
  -4   6  26   40.61    3.99
  -5   5  26    1.31    2.21
  -6   4  26    6.03    2.48
  -7   3  26   28.86    3.20
  -8   2  26   -0.36    2.26
  -9   1  26   10.73    2.72
 -10   0  26    9.88    2.69
 -11  -1  26    3.12    1.85
 -12  -2  26    2.97    1.75
 -13  -3  26    3.72    1.81
 -14  -4  26    1.05    1.77
 -15  -5  26   -0.48    1.57
 -16  -6  26   -0.24    2.17
 -17  -7  26   -1.38    2.13
 -18  -8  26   -2.10    2.13
  -9 -19  27   -1.45    2.26
   9  19  27   -1.28    1.80
  -8 -18  27   -0.36    1.53
   8  18  27    0.36    2.12
  -7 -17  27   -2.42    1.80
   7  17  27    0.53    1.83
  -6 -16  27    3.85    2.02
   6  16  27    5.64    2.79
  -5 -15  27   -1.11    1.63
   5  15  27    4.04    2.02
  -4 -14  27    0.50    1.67
   4  14  27    8.23    2.52
  -3 -13  27   18.20    2.30
   3  13  27   14.47    2.73
   2  12  27    6.24    2.17
   1  11  27   13.03    2.98
   0  10  27   49.97    4.45
  -1   9  27    8.42    2.65
  -2   8  27   14.78    2.66
  -3   7  27   18.52    2.72
  -4   6  27   22.43    3.34
  -5   5  27    5.10    1.95
  -6   4  27    6.13    2.02
  -7   3  27   -0.14    1.68
  -8   2  27    0.52    1.75
  -9   1  27    1.71    1.77
 -10   0  27    1.29    2.20
 -11  -1  27    1.20    1.83
 -12  -2  27   -0.86    1.63
 -13  -3  27    5.06    2.40
 -14  -4  27    1.22    1.70
 -15  -5  27    3.63    2.30
 -16  -6  27    1.94    1.85
 -17  -7  27   -0.22    2.11
 -18  -8  27   -0.23    1.82
  -9 -19  28   10.45    2.80
  -8 -18  28   -1.38    1.99
   8  18  28    0.56    2.67
  -7 -17  28    4.03    2.12
   7  17  28    2.24    2.60
  -6 -16  28    8.13    2.24
   6  16  28    1.96    1.92
  -5 -15  28   -0.40    1.70
  -4 -14  28    4.24    1.89
   4  14  28    4.26    2.64
   3  13  28    9.80    2.84
   2  12  28   36.94    4.15
   1  11  28   11.79    2.56
   0  10  28    7.12    2.56
  -1   9  28   10.47    2.78
  -2   8  28   34.12    3.67
  -3   7  28   10.21    2.32
  -4   6  28    9.57    2.39
  -5   5  28  119.19    6.09
  -6   4  28    3.23    1.93
  -7   3  28    3.16    1.86
  -8   2  28   84.49    5.15
  -9   1  28    7.69    2.13
 -10   0  28    3.89    2.35
 -11  -1  28   33.41    3.40
 -12  -2  28    7.81    2.21
 -13  -3  28    2.97    2.33
 -14  -4  28   17.99    3.09
 -15  -5  28    0.72    2.22
 -16  -6  28   -0.69    1.73
 -17  -7  28    0.15    1.74
  -8 -18  29   -4.57    1.77
   8  18  29   -3.00    1.85
  -7 -17  29    0.43    1.47
   7  17  29    0.66    1.83
  -6 -16  29    0.24    1.36
   6  16  29   -0.87    2.48
  -5 -15  29    1.62    1.88
   4  14  29   -0.11    2.43
   3  13  29    2.42    2.34
   2  12  29   52.79    4.58
   1  11  29    7.30    2.31
   0  10  29    5.68    2.63
  -1   9  29   28.51    3.67
  -2   8  29   29.49    3.56
  -3   7  29    2.44    1.70
  -4   6  29   85.67    5.58
  -5   5  29   16.11    2.65
  -6   4  29    1.41    2.21
  -7   3  29   17.47    3.06
  -8   2  29    4.02    1.98
  -9   1  29    1.46    1.75
 -10   0  29   -1.11    1.52
 -11  -1  29    2.81    1.82
 -12  -2  29   -0.44    1.56
 -13  -3  29   17.88    3.04
 -14  -4  29    8.20    2.61
 -15  -5  29    1.66    2.28
 -16  -6  29    0.38    1.72
 -17  -7  29   -0.49    1.72
  -8 -18  30   -0.16    1.50
   8  18  30    0.31    2.66
  -7 -17  30    9.13    2.40
   7  17  30    2.04    2.73
  -6 -16  30   -1.82    1.24
   6  16  30    0.16    1.90
   5  15  30    0.23    2.44
   4  14  30   -0.38    1.84
   3  13  30   -0.93    1.63
   2  12  30   21.02    3.18
   1  11  30   10.74    2.91
   0  10  30    2.73    1.94
  -1   9  30    9.70    2.82
  -2   8  30   12.31    2.64
  -3   7  30   37.33    3.98
  -4   6  30    5.66    2.13
  -5   5  30   31.40    3.68
  -6   4  30   55.95    4.35
  -7   3  30   25.69    3.43
  -8   2  30   24.36    3.12
  -9   1  30   46.87    3.97
 -10   0  30   13.85    2.55
 -11  -1  30   26.37    3.44
 -12  -2  30   16.27    3.01
 -13  -3  30    4.55    1.96
 -14  -4  30   19.07    3.11
 -15  -5  30    2.91    1.90
 -16  -6  30    1.96    2.20
 -17  -7  30    0.23    1.76
   7  17  31    2.97    2.28
   6  16  31   -0.86    1.90
   5  15  31   -0.49    2.51
   4  14  31   -1.05    2.28
   3  13  31    3.98    2.55
   2  12  31    1.02    2.20
   1  11  31    8.18    2.90
   0  10  31    3.36    2.04
  -1   9  31   -0.12    2.33
  -2   8  31   21.76    3.27
  -3   7  31    7.56    2.62
  -4   6  31   12.76    2.67
  -5   5  31    5.52    2.01
  -6   4  31   10.79    2.42
  -7   3  31    2.66    1.84
  -8   2  31    0.70    1.71
  -9   1  31    7.89    2.62
 -10   0  31    1.79    1.78
 -11  -1  31    4.44    2.43
 -12  -2  31    2.50    2.34
 -13  -3  31    3.87    1.88
 -14  -4  31    2.02    1.85
 -15  -5  31    2.79    1.87
 -16  -6  31    2.91    2.42
 -17  -7  31    1.93    1.87
   7  17  32    1.78    2.17
   6  16  32    0.42    2.75
   5  15  32   -0.76    1.69
   4  14  32   -0.10    2.52
   3  13  32    1.59    2.39
   2  12  32   -0.15    2.32
   1  11  32   -0.89    2.28
   0  10  32    0.66    1.73
  -1   9  32    0.48    1.64
  -2   8  32   -0.27    2.46
  -3   7  32    6.88    2.26
  -4   6  32   17.13    2.98
  -5   5  32    2.26    2.31
  -6   4  32   10.76    2.86
  -7   3  32    8.62    2.20
  -8   2  32    2.58    2.36
  -9   1  32   35.57    3.94
 -10   0  32   20.27    2.86
 -11  -1  32    2.31    2.28
 -12  -2  32   19.58    3.18
 -13  -3  32    4.04    1.95
 -14  -4  32    0.56    1.64
 -15  -5  32    4.52    1.92
 -16  -6  32    0.64    2.21
   7  17  33    0.56    2.85
   6  16  33    0.90    2.01
   5  15  33   -0.31    1.87
   4  14  33    0.30    1.87
   3  13  33    1.32    2.51
   2  12  33   -0.05    2.33
   1  11  33   -1.14    2.25
   0  10  33   -0.29    1.82
  -1   9  33   -0.75    1.50
  -2   8  33   -2.64    2.13
  -3   7  33    0.70    2.18
  -4   6  33   35.49    3.98
  -5   5  33   19.11    2.96
  -6   4  33    3.98    2.49
  -7   3  33    3.49    2.34
  -8   2  33    1.85    2.25
  -9   1  33    3.03    2.45
 -10   0  33    1.73    1.80
 -11  -1  33    3.08    2.25
 -12  -2  33    3.29    2.29
 -13  -3  33    0.55    1.65
 -14  -4  33    0.98    1.70
 -15  -5  33    1.10    1.70
 -16  -6  33    1.51    2.13
   6  16  34    5.50    2.48
   5  15  34    2.38    2.98
   4  14  34    4.27    2.41
   3  13  34    5.77    2.26
   2  12  34   -0.43    2.29
   1  11  34    0.10    2.38
   0  10  34    1.74    2.46
  -1   9  34    1.42    1.89
  -2   8  34    1.37    1.88
  -3   7  34    2.07    2.31
  -4   6  34    6.33    2.72
  -5   5  34    0.96    2.21
  -6   4  34    0.38    1.70
  -7   3  34    2.19    2.26
  -8   2  34    0.74    2.20
  -9   1  34   -0.01    2.20
  -9   1  34   -0.12    2.18
 -10   0  34   19.03    2.90
 -11  -1  34    1.40    1.68
 -12  -2  34    0.32    1.55
 -13  -3  34    3.88    2.35
 -14  -4  34    1.27    1.78
 -15  -5  34    1.66    2.26
   6  16  35    2.21    2.89
   5  15  35   -0.69    2.83
   4  14  35    3.32    2.93
   3  13  35    5.74    2.38
   2  12  35   -0.02    2.34
   1  11  35    6.90    2.96
   0  10  35   10.45    3.10
  -1   9  35    2.28    1.97
  -2   8  35    2.65    2.08
  -3   7  35    5.10    2.19
  -4   6  35    2.53    1.90
  -5   5  35    2.53    2.33
  -6   4  35    3.09    1.85
  -7   3  35    1.86    2.28
  -8   2  35   -0.31    1.59
  -9   1  35    0.42    2.21
 -10   0  35    1.38    1.75
 -11  -1  35    0.43    1.57
 -12  -2  35    1.60    1.81
 -13  -3  35    2.99    2.30
 -14  -4  35    3.27    2.34
 -15  -5  35    1.67    2.37
   6  16  36    1.86    2.78
   5  15  36   19.28    4.04
   4  14  36    0.86    2.59
   3  13  36    5.06    2.38
   2  12  36    5.84    2.40
   1  11  36    0.94    2.59
   0  10  36    8.46    3.10
  -1   9  36    4.95    2.68
  -2   8  36   12.34    3.25
[truncated: 1,205,985 more chars]
